# Supplementary material for: Profiling of RNA ribose methylation in Arabidopsis thaliana
Source: Nucleic Acids Res. 2021 Mar 30;49(7):4104–19. doi: 10.1093/nar/gkab196 (PMC8053127; doi:10.1093/nar/gkab196)
Supplement: gkab196_Supplemental_Files [file gkab196_supplemental_files.zip]

Archive with 2 entries (2 files):
- Data_S1_v6.xlsx
- manu_AtNm_v8_supp.pdf
