# Supplementary material for: Profiling of RNA ribose methylation in Arabidopsis thaliana
Source: Nucleic Acids Res. 2021 Mar 30;49(7):4104–19. doi: 10.1093/nar/gkab196 (PMC8053127; doi:10.1093/nar/gkab196)
Supplement: gkab196_Supplemental_Files [file gkab196_supplemental_files.zip › Data_S1_v6.xlsx]

## Sheet: Table S3 Reference RNA
Chromosome	Start	End	RNA	Length	Strand	Revisions (orginal coordinates)	Single nucleotide polymorphism (new coordinates)	New sequences
3	14197676	14199484	18S	1808	+	Mutation U1195C		UACCUGGUUGAUCCUGCCAGUAGUCAUAUGCUUGUCUCAAAGAUUAAGCCAUGCAUGUGUAAGUAUGAACGAAUUCAGACUGUGAAACUGCGAAUGGCUCAUUAAAUCAGUUAUAGUUUGUUUGAUGGUAACUACUACUCGGAUAACCGUAGUAAUUCUAGAGCUAAUACGUGCAACAAACCCCGACUUAUGGAAGGGACGCAUUUAUUAGAUAAAAGGUCGACGCGGGCUCUGCCCGUUGCUCUGAUGAUUCAUGAUAACUCGACGGAUCGCAUGGCCUCUGUGCUGGCGACGCAUCAUUCAAAUUUCUGCCCUAUCAACUUUCGAUGGUAGGAUAGUGGCCUACCAUGGUGGUAACGGGUGACGGAGAAUUAGGGUUCGAUUCCGGAGAGGGAGCCU…
3	14199752	14199916	5.8S	164	+			AAAACGACUCUCGGCAACGGAUAUCUCGGCUCUCGCAUCGAUGAAGAACGUAGCGAAAUGCGAUACUUGGUGUGAAUUGCAGAAUCCCGUGAACCAUCGAGUCUUUGAACGCAAGUUGCGCCCCAAGCCUUCUGGCCGAGGGCACGUCUGCCUGGGUGUCACAA
3	14200104	14203491	25S	3387	+			GCGACCCCAGGUCAGGCGGGAUUACCCGCUGAGUUUAAGCAUAUCAAUAAGCGGAGGAAAAGAAACUAACAAGGAUUCCCUUAGUAACGGCGAGCGAACCGGGAAGAGCCCAGCUUGAAAAUCGGACGUCUUCGGCGUUCGAAUUGUAGUCUGGAGAAGCGUCCUCAGCGACGGACCGGGCCUAAGUUCCCUGGAAAGGGGCGCCAGAGAGGGUGAGAGCCCCGUCGUGCCCGGACCCUGUCGCACCACGAGGCGCUGUCUACGAGUCGGGUUGUUUGGGAAUGCAGCCCCAAUCGGGCGGUAAAUUCCGUCCAAGGCUAAAUACGGGCGAGAGACCGAUAGCGAACAAGUACCGCGAGGUAAAGAUGAAAAGGACUUUGAAAAGAGAGUCAAAGAGUG…
5	11185799	11185920	5S	121	+			GGAUGCGAUCAUACCAGCACUAAUGCACCGGAUCCCAUCAGAACUCCGCAGUUAAGCGUGCUUGGGCGAGAGUAGUACUAGGAUGGGUGACCUCCCGGGAAGUCCUCGUGUUGCAUCCCUC
Mt	8937	12087	Mt_26S	3150	-	A399C mutation,G insertion between 1612 and 1613;U3123 and U364 deletion;Mt_26S was annotated to span 8847 to 11415 in Araport11.		GAAUGCAUUGGAUGGAUGCCCGGGCAUUGAGAAGGAAGGACGCUUUCAGAGGCGAAAGGCCAUGGGGAGAUACCGUCUGUGAUCCAUGGAUCUCCGAUCGGGAAACCGUAUCCAAGCUCCGUGGCUAGUCUGCGCUCUUUGGACUUUGAAAACUUAGCGAACUGAAACAUCUAAGUAGCUAAAGGAAGGGAAAUCAACCGAGACCCCGUUAGUAGCGGCGAGCGAGAGCGGAUUUGGGAUUUUAAGAAAAAGAAAGACGAAGCUUCGUUCCAAAGUGUUCACUUCUUUUUCGCCAGGUUUCAUUCGAUUUAUUGUGGAUUGGAUGAUGGAAAAACCAGCAAGCCCCUCUUCUUUCAGUCGAGUUACUUCGUACCUUGACUGAAGAUUCCUAAAGGGCGC…
Mt	361060	361180	Mt_5S	120	-			CAAACCGGGCACUACGGUGAGACGUGAAAACACCCGAUCCCAUUCCGACCUCGAUAUGUGGAAUCGUCUUGCGCCAUAUGUACUGAGAUUGUUCGGGAGACAUGGUCCAAGCCCGGUGAA
Mt	361350	363284	Mt_18S	1934	-	C insertion between 405 and 406; Deletion of G772 and G757; A insertion between 867 and 868; A899G mutation	A961:total=180,A=167,U=11	AUCAUAGUCAAAAGAAGAGUUUGAUCCUGGCUCAGAAGGAACGCUAGCUAUAUGCUUAACACAUGCAAGUCGAACGUUGUUCUCGGGGAGCUAGGCAGAAGGAAAAGAGGCUCCUAGCUCAAGGUAGCUUGUCUCGCCCAGGAGGCGGGAAGAGUUGAGAACAAAGUGGCGAACGGGUGCGUAAGGCGUGGGAAUCUGCCGAACAGUUCGGGCCAAAUCCUGAAGAAAGCUAAAAAGCGCUGUUUGAUGAGCCUGCGUAGUAUUAGGUAGUUGGUUAGGUAAAGGCUGACCAAGCCAAUGAUGCUUAGCUGGUCUUUUCGGAUGAUCAGCCACACUGGGACUGAGACACGGCCCGGACUCCCACGGGGGGCAGCAGUGGGGAAUCUUGGACAAUGGGCG…
Pt	101011	102502	Pt_16S	1491	+		G915:total=626,A=168,G=448; U1447:total=868,A=160,G=144,U=562; A1467: total=1816,A=1664,G=46,U=104	UCUCAUGGAGAGUUCGAUCCUGGCUCAGGAUGAACGCUGGCGGCAUGCUUAACACAUGCAAGUCGGACGGGAAGUGGUGUUUCCAGUGGCGGACGGGUGAGUAACGCGUAAGAACCUGCCCUUGGGAGGGGAACAACAGCUGGAAACGGCUGCUAAUACCCCGUAGGCUGAGGAGCAAAAGGAGGAAUCCGCCCGAGGAGGGGCUCGCGUCUGAUUAGCUAGUUGGUGAGGCAAUAGCUUACCAAGGCGAUGAUCAGUAGCUGGUCCGAGAGGAUGAUCAGCCACACUGGGACUGAGACACGGCCCAGACUCCUACGGGAGGCAGCAGUGGGGAAUUUUCCGCAAUGGGCGAAAGCCUGACGGAGCAAUGCCGCGUGGAGGUAGAAGGCCUACGGGUCC…
Pt	104690	107500	Pt_23S	2810	+		U2690:total=934,A=208,G=16,U=708	UUCAAACGAGGAAAGGCUUACGGUGGAUACCUAGGCACCCAGAGACGAGGAAGGGCGUAGUAAGCGACGAAAUGCUUCGGGGAGUUGAAAAUAAGCGUAGAUCCGGAGAUUCCCGAAUAGGUUAACCUUUUGAACUGCUGCUGAAUCCAUGGGCAGGCAAGAGACAACCUGGCGAACUGAAACAUCUUAGUAGCCAGAGGAAAAGAAAGCAAAAGCGAUUCCCGUAGUAGCGGCGAGCGAAAUGGGAGCAGCCUAAACCGUGAAAACGGGGUUGUGGGAGAGCAAAAAAAGCGUCGUGCUGCUAGGCGAAGCGGUGGAGUGCCGCACCCUAGAUGGCGAGAGUCCAGUAGCCGAAAGCAUCACUAGCUUAUGCUCUGACCCGAGUAGCAUGGGGCACGU…
Pt	104690	105205	Pt_23S_a	515	+			UUCAAACGAGGAAAGGCUUACGGUGGAUACCUAGGCACCCAGAGACGAGGAAGGGCGUAGUAAGCGACGAAAUGCUUCGGGGAGUUGAAAAUAAGCGUAGAUCCGGAGAUUCCCGAAUAGGUUAACCUUUUGAACUGCUGCUGAAUCCAUGGGCAGGCAAGAGACAACCUGGCGAACUGAAACAUCUUAGUAGCCAGAGGAAAAGAAAGCAAAAGCGAUUCCCGUAGUAGCGGCGAGCGAAAUGGGAGCAGCCUAAACCGUGAAAACGGGGUUGUGGGAGAGCAAAAAAAGCGUCGUGCUGCUAGGCGAAGCGGUGGAGUGCCGCACCCUAGAUGGCGAGAGUCCAGUAGCCGAAAGCAUCACUAGCUUAUGCUCUGACCCGAGUAGCAUGGGGCACGU…
Pt	105205	106441	Pt_23S_b	1236	+			AGAACAUGAAACCGUAAGCUCCCAAGCAGUGGGAGGAGCCCUGGGCUCUGACCGCGUGCCUGUUGAAGAAUGAGCCGGCGACUCAUAGGCAGUGGCUUGGUUAAGGGAACCCACCGGAGCCGUAGCGAAAGCGAGUCUUCAUAGGGCAAUUGUCACUGCUUAUGGACCCGAACCUGGGUGAUCUAUCUAUGACCAGGAUGAAGCUUGGGUGAAACUAAGUGGAGGUCCGAACCGACUGAUGUUGAAAAAUCAGCGGAUGAGUUGUGGUUAGGGGUGAAAUGCCACUCGAACCCAGAGCUAGCUGGUUCUCCCCGAAAUGCGUUGAGGCGCAGCAGUUGACUGGACAUCUAGGGGUAAAGCACUGUUUCGGUGCGGGCCGCGAGAGCGGUACCAAAUCGA…
Pt	106446	107500	Pt_23S_c	1054	+			GGGGGUCGCAGUGACCAGGCCCGGGCGACUGUUUACCAAAAACACAGGUCUCCGCAAAGUCGUAAGACCAUGUAUGGGGGCUGACGCCUGCCCAGUGCCGGAAGGUUAAGGAAGUUGGUGACCUGAUGACAGGGGAGCCGGCGACCGAAGCCCCGGUGAACGGCGGCCGUAACUAUAACGGUCCUAAGGUAGCGAAAUUCCUUGUCGGGUAAGUUCCGACCCGCACGAAAGGCGUAACGAUCUGGGCACUGUCUCGGAGAGAGGCUCGGUGAAAUAGACAUGUCUGUGAAGAUGCGGACUACCUGCACCUGGACAGAAAGACCCUAUGAAGCUUCACUGUUCCCUGGGAUUGGCUUUGGGCUUUUCCUGCGCAGCUUAGGUGGAAGGCGAAGAAGGCCC…
Pt	107598	107701	Pt_4.5S	103	+			GAAGGUCACGGCGAGACGAGCCGUUUAUCAUUACGAUAGGUGUCAAGUGGAAGUGCAGUGAUGUAUGCAGCUGAGGCAUCCUAACAGACCGGUAGACUUGAAC
Pt	107948	108069	Pt_5S	121	+			UAUUCUGGUGUCCUAGGCGUAGAGGAACAACACCAAUCCAUCCCGAACUUGGUGGUUAAACUCUACUGCGGUGACGAUACUGUAGGGGAGGUCCUGCGGAAAAAUAGCUCGACGCCAGGAU
5	8972804	8972965	U1.4	161	-			ACUUACCUGGACGGGGUCAACUCGUGAUCAAUAAGACGAGUGGCCUAGGCUAGUGACCGCAUUGCACAUAACGCUGGGGUGCUAUGCUUAAGGUCUUCCCAUGAGGAAGAGCCUGCGUCAUUAUUUGUGGCAGAGGGGGUUUGCGUUCGCGCAGCCCCUAC
3	21041820	21042015	U2.4	195	-			AUACCUUUCUCGGCCUUUUGGCUAAGAUCAAGUGUAGUAUCUGUUCUUAUCAGUUUAAUAUCUGAUAUGUGGGCCAUCGGCCCACACGAUAUUAACUCUAUUUUUUAAGGGAGAAAGCCCACUAAGAUAGCUUGCUAUCUGGGCUUUCAAGAGUCGCCCAUGCGUUGCACUACUGCAAGGGCUGGCUCAACCCGC
3	2178183	2178337	U4.2	154	-			AUCUUUGCGCUUGGGGCAAUGACGCAGCUAAUGAGGUACUAACCGAGGCGCGUCUAUUGCUGGUUGAAAACUAUUUCCAAACCCCCUCCUGGGCCUAAGCUUGUCUUGGGCCUUCGAGAAUUUCUGGAAGGGCUCCCUUUGGGGUAAAGCCCUA
1	1215707	1215832	U5.6	125	-			ACGCAGCCAUGUGGUGAGCACAUAGCGAACUAUUCUUUCGCCUUUUACUAAAGAAUACCGUGUGCUCUCCACGCUAAGUGGCAUACGCCUAUUUUUGGAGGGUUCCCACUUUACUGUGGGUCCCA
3	4561103	4561208	U6-26	105	+			GUCCCUUAGGGGACAUCCGAUAAAAUUGGAACGAUACAGAGAAGAUUAGCAUGGCCCCUGCGCAAGGAUGACACGCAUAAAUCGAGAAAUGGUCCAAAUUUUUUU

## Sheet: Table S4. Cytoplasmic rRNA
Nm_index	Coor_index	RNA	Position	New sequence	Old sequence	Methylation	Previously assigned guides	Reference	Experimentally verified	Reason for no detection	WT_rep1	WT_rep2	WT_rep3	fib1-1_rep1	fib1-1_rep2	fib1-1_rep3	fib2-1_rep1	fib2-1_rep2	fib2-1_rep3	hid1_rep1	hid2_rep1	SnoR10.1_rep1	SnoR10.1_rep2	SnoR129_rep1	SnoR29.2_rep1	SnoR29.2_rep2	SnoR58Y.2_rep1	SnoR58Y.2_rep2	U24.1_rep1	U24.2_(SALK_019614)_rep1	U24.2_(SALK_011503)_rep1
2235	1	25S	21	A21	A21	No					0.03	0.0542998	0.118507	0.0724972	0.122051	-0.0038145	0.0694775	0.18648	-0.197014	0.143	-0.021	0.0123804	0.0217699	-0.145352	0.0921528	-0.0224952	0.0904592	-0.0215952	-0.0395491	-0.122294	0.144351
1939	2	25S	22	U22	U22	No					0.114	0.152941	0.089733	0.268088	0.162543	0.0703154	0.270297	0.118458	0.0626366	-0.013	0.221	0.111069	0.0917289	-0.0315311	0.0885006	0.0947288	0.116584	0.0544589	0.146983	0.15371	0.19816
1771	3	25S	23	U23	U23	No					0.189	0.128552	0.157914	0.282094	0.40531	0.351517	0.216261	0.356739	0.368215	0.116	0.193	0.218719	0.211506	0.217585	0.134438	0.159239	0.188683	0.269997	0.254212	0.161341	0.260454
596	4	25S	24	A24	A24	No					0.396	0.489505	0.545609	0.54765	0.618783	0.513628	0.494766	0.55688	0.639682	0.608	0.431	0.479581	0.488367	0.541621	0.54092	0.528214	0.614201	0.5617	0.558554	0.537754	0.571848
509	5	25S	25	C25	C25	No					0.358	0.407507	0.537456	0.455522	0.452596	0.549919	0.410034	0.603443	0.588058	0.507	0.477	0.468029	0.498289	0.483408	0.490102	0.466299	0.50144	0.527381	0.473334	0.492836	0.460372
1039	6	25S	26	C26	C26	No					0.242	0.226724	0.193853	0.112584	0.127633	0.11919	0.0543976	0.162551	0.0642124	0.592	0.221	0.227236	0.217081	0.309398	0.166652	0.137818	0.179854	0.207886	0.246894	0.327405	0.115587
3655	7	25S	27	C27	C27	No					-0.186	0.0166271	-0.225254	-0.0869565	-0.231995	-0.0671083	0.0154406	-0.198515	-0.0610427	-0.276	0.165	-0.240448	-0.0162258	0.112262	-0.209891	-0.108973	-0.0891551	-0.00131934	0.153685	0.0686585	-0.0462201
675	8	25S	28	G28	G28	No					0.472	0.346827	0.443924	0.43531	0.374863	0.485962	0.448395	0.442346	0.434028	0.591	0.443	0.379477	0.429953	0.399097	0.421456	0.395231	0.427108	0.468507	0.381305	0.389334	0.474468
1805	9	25S	29	C29	C29	No					0.163	0.134846	0.0544391	0.160078	0.105429	0.112266	0.153173	0.0127348	0.0760592	0.341	0.266	0.100708	0.121566	0.030892	0.0530972	0.0677356	0.0756416	0.0571037	0.0946844	0.0515888	0.138284
5268	10	25S	30	U30	U30	No					-0.654	-0.780852	-0.790919	-0.56355	-0.580907	-0.693845	-0.631364	-1.1685	-0.75617	-1.092	-1.339	-0.596096	-0.684333	-0.584956	-0.800701	-0.705985	-0.618286	-1.18462	-0.597283	-1.30899	-0.537589
1119	11	25S	31	G31	G31	No					0.377	0.148798	0.232132	0.223271	0.38329	0.261482	0.176031	0.325777	0.28733	0.191	-0.007	0.126642	0.21496	0.11077	0.228967	0.143162	0.150927	0.230645	0.170186	0.0737766	0.144009
4084	12	25S	32	A32	A32	No					0.071	-0.36659	-0.242864	-0.157329	0.0452655	0.074932	-0.0770403	-0.00464066	-0.168104	0.127	0.3	-0.193279	-0.255853	-0.211997	-0.232732	-0.11287	-0.154944	-0.123041	-0.272448	-0.103487	-0.301217
3146	13	25S	33	G33	G33	No					0.261	-0.359549	-0.277459	-0.421009	-0.219981	-0.278324	-0.352994	-0.0226374	-0.299558	0.337	0.069	-0.201165	-0.444621	-0.170636	-0.0472924	-0.467953	-0.243036	-0.159156	-0.72287	-0.164296	-0.519301
2231	14	25S	34	U34	U34	No					0.285	-0.18468	0.130537	0.0600707	0.0778597	0.0702038	0.0116935	0.17267	0.0771217	0.119	0.102	0.130714	0.124999	0.0707045	0.0661993	0.0729595	0.0372232	0.067711	0.0232798	-0.0845945	0.111051
325	15	25S	35	U35	U35	No					0.574	0.600385	0.59643	0.50157	0.574984	0.586468	0.45198	0.568437	0.537676	0.721	0.665	0.57778	0.600496	0.592796	0.51759	0.545922	0.613302	0.622665	0.600602	0.685413	0.669625
3047	16	25S	36	U36	U36	No	SnoR16.2;AtsnoR16.2;SnoR16-2;U51b	2;D1;D2		Poor pairing	-0.55	0.0672654	0.0808393	-0.0306425	-0.696538	-0.390855	-0.0370129	-0.42781	-0.177966	-0.093	0.148	0.141401	0.159173	0.148215	-0.0081004	0.0545177	0.180971	0.0735799	0.0450537	0.187487	0.160115
1333	17	25S	37	A37	A37	No					-0.321	0.476331	0.336419	0.248118	0.0236336	0.0289145	0.287515	-0.0419847	0.185614	-0.334	-0.162	0.33284	0.319929	0.381264	0.245594	0.267899	0.425442	0.285148	0.363201	0.490113	0.524923
2178	18	25S	38	A38	A38	No					-0.343	0.436861	0.404203	0.259812	0.293278	0.327606	0.22697	0.334646	0.328041	-0.197	-0.335	0.264436	0.232579	0.229451	0.201686	0.179473	0.418558	0.265806	0.488622	0.567418	0.536388
2002	19	25S	39	G39	G39	No					0.003	0.364038	0.0471212	-0.0493353	0.126573	0.0239623	0.0387839	0.0371748	-0.11168	0.041	-0.072	-0.0424353	-0.0644943	0.025261	-0.0179981	-0.00128801	-0.0465795	-0.0324966	0.29522	0.309687	0.132632
5176	20	25S	40	C40	C40	No					-0.393	-0.402432	-1.28184	-0.836842	-0.762881	-0.655963	-0.667868	-0.738938	-0.899716	-0.754	-0.602	-1.06005	-0.961554	-0.959497	-0.829405	-0.799161	-1.06651	-1.05201	-0.757835	-0.970051	-1.34328
4523	21	25S	41	A41	A41	No					-0.156	-0.484484	-0.34631	-0.371235	-0.242103	-0.445234	-0.432361	-0.422421	-0.396705	-0.233	-0.285	-0.446868	-0.424615	-0.494712	-0.39163	-0.353944	-0.451801	-0.352814	-0.653055	-0.650444	-0.582529
4083	22	25S	42	U42	U42	No					-0.106	-0.450908	-0.0291916	-0.0607369	0.0203865	-0.0573267	-0.22856	-0.0072184	0.04662	-0.255	-0.075	-0.0795494	-0.11802	-0.2629	-0.0736552	-0.222345	-0.145839	-0.10077	-0.229677	-0.371712	-0.0728375
4707	23	25S	43	A43	A43	No					-0.194	-0.63142	-0.396692	-0.318916	-0.399147	-0.30696	-0.365205	-0.3022	-0.269067	-0.221	-0.163	-0.30103	-0.306625	-0.283287	-0.283217	-0.293498	-0.35961	-0.340576	-0.491523	-0.421955	-0.479004
36	24	25S	44	U44	U44	Nm	SnoR120;SnoR120	5;6			0.918	0.907837	0.929232	0.781607	0.8051	0.77711	0.873255	0.904767	0.869939	0.903	0.885	0.912904	0.917162	0.922081	0.91807	0.901989	0.920853	0.916095	0.888696	0.902694	0.888021
5262	25	25S	45	C45	C45	No					-0.539	-1.01242	-1.22198	-0.739118	-0.848908	-0.720423	-0.68197	-0.912519	-0.874513	-0.689	-0.754	-0.990078	-0.971875	-0.918254	-1.04723	-0.757072	-1.09932	-1.07766	-1.05754	-1.01593	-1.1287
1973	26	25S	46	A46	A46	No					-0.004	0.0892149	0.249543	0.0457178	0.214501	0.125757	0.0646994	0.15863	0.144855	0.213	-0.054	0.139826	0.165811	0.108517	0.125588	0.0779741	0.0851042	0.136688	0.145152	0.0953242	0.172796
2188	27	25S	47	A47	A47	No					-0.005	0.0524463	0.271472	0.0932667	0.189277	0.247641	0.0137932	0.199042	0.168884	0.025	0.028	0.163001	0.164832	0.138285	0.0988916	0.0993474	0.140528	0.216085	0.145486	-0.011653	0.195316
37	28	25S	48	U48	U48	Nm	SnoR16.2;AtsnoR16;SnoR16-1;SnoR16-2	2;D1;D2			0.924	0.912971	0.904355	0.799392	0.805395	0.812784	0.864856	0.840327	0.859795	0.959	0.926	0.896364	0.898717	0.903743	0.905373	0.920982	0.909584	0.904233	0.914959	0.895862	0.907299
4357	29	25S	49	A49	A49	No					-0.265	-0.257386	-0.383699	-0.0586545	-0.506505	-0.447244	-0.146286	-0.448102	-0.363299	-0.404	-0.247	-0.233632	-0.250479	-0.148669	-0.214328	-0.179005	-0.271182	-0.296043	-0.182481	-0.221807	-0.259216
2220	30	25S	50	A50	A50	No					-0.129	0.152322	0.366446	0.341277	0.319201	0.248683	0.238484	0.231734	0.293714	0.003	-0.003	0.286961	0.289506	0.284259	0.331064	0.246375	0.396004	0.334159	0.372234	0.159124	0.322098
756	31	25S	51	G51	G51	No					0.297	0.309836	0.310551	0.165806	0.170749	0.105488	0.170488	0.17844	0.0381847	0.273	0.222	0.295666	0.295805	0.289689	0.358228	0.201493	0.335174	0.271106	0.244499	0.29117	0.34456
5194	32	25S	52	C52	C52	No					-0.534	-0.529572	-1.25866	-0.646669	-0.948925	-0.758458	-0.495488	-0.828163	-0.8021	-0.545	-0.486	-0.839565	-0.888508	-0.765829	-0.913239	-0.666396	-0.962307	-0.780893	-0.645551	-0.388912	-0.843155
3126	33	25S	53	G53	G53	No					-0.082	-0.0734006	0.129618	-0.0614134	0.101717	-0.00126055	-0.0634258	0.0396841	0.0719028	-0.063	-0.06	-0.0713244	-0.0525813	-0.103618	-0.0312633	-0.109496	0.0575789	-0.0693911	-0.0682921	-0.120462	0.0557615
1195	34	25S	54	G54	G54	No					0.168	0.191964	0.251028	0.0348606	0.231013	0.143429	0.101129	0.230511	0.229319	0.232	0.08	0.18839	0.221731	0.136917	0.217827	0.106251	0.155929	0.13492	0.0946905	0.155279	0.200906
5052	35	25S	55	A55	A55	No					-0.395	-0.57173	-0.623125	-0.412574	-0.345666	-0.284193	-0.53666	-0.400869	-0.339713	-0.634	-0.478	-0.565169	-0.573324	-0.532172	-0.516411	-0.457245	-0.505461	-0.542602	-0.557763	-0.552619	-0.579917
3764	36	25S	56	G56	G56	No					-0.217	-0.191319	0.0509539	0.054444	0.0961945	0.0615844	-0.0191501	0.0563847	0.144145	-0.198	-0.056	-0.0367269	-0.0666469	-0.0973252	-0.0449187	-0.0249746	0.0181114	0.0186186	-0.0240803	-0.0910896	-0.0108148
2847	37	25S	57	G57	G57	No					0.023	-0.0422993	-0.0919935	-0.00985011	-0.0193117	0.0599848	-0.00155686	-0.0157769	-0.0704539	0.012	0.09	-0.00571248	-0.00580831	0.0704221	-0.0492943	-0.00951564	0.062576	0.0435175	0.0265571	0.0572478	0.0725129
3125	38	25S	58	A58	A58	No					-0.022	-0.116731	-0.147886	-0.0846459	-0.127026	-0.169966	-0.0846637	-0.142827	-0.141856	0.091	-0.087	-0.0866049	-0.122643	-0.0919525	-0.118616	-0.0683976	-0.138122	-0.0921191	-0.111495	-0.0713145	-0.227316
3131	39	25S	59	A59	A59	No					-0.132	-0.0511272	-0.0880687	-0.221913	-0.169832	-0.164031	-0.107476	-0.0838359	-0.149306	-0.129	-0.184	-0.0611772	-0.0821101	-0.0877193	-0.0739092	-0.0865585	-0.172152	-0.12318	-0.126823	-0.14018	-0.16899
1292	40	25S	60	A60	A60	No					0.205	0.205122	0.190842	0.15619	0.109965	0.0982911	0.0938741	0.154533	0.100719	0.18	0.293	0.15938	0.178588	0.150079	0.145995	0.176594	0.104261	0.145252	0.0859497	0.146604	0.128704
3476	41	25S	61	A61	A61	No					-0.159	-0.0364719	0.0845207	0.0183017	0.0936541	0.150956	0.03625	0.106258	0.0618947	-0.05	-0.094	-0.026538	0.0192579	-0.039943	-0.0196111	0.00331236	0.0443953	0.0256804	0.00638591	0.0173989	0.0318326
791	42	25S	62	G62	G62	No					0.305	0.277939	0.319594	0.25782	0.292757	0.28589	0.255803	0.345979	0.291744	0.332	0.179	0.271107	0.301116	0.262152	0.285442	0.22904	0.275209	0.263829	0.266745	0.271585	0.322445
2110	43	25S	63	A63	A63	No	SnoR107	D2		Unknown	0.159	0.0831472	0.0262866	0.0823344	0.0408691	-0.0292851	0.084186	-0.0199441	0.038958	0.154	0.126	0.0124962	0.0363936	0.070988	0.055127	0.0441991	0.0842148	0.0464704	0.084239	0.094792	0.071709
1508	44	25S	64	A64	A64	No	U55	D2		Poor pairing	0.136	0.217483	0.225937	0.233173	0.190214	0.173805	0.223379	0.160655	0.18115	0.067	0.232	0.222612	0.225289	0.191362	0.237676	0.180292	0.112528	0.198186	0.189021	0.128269	0.151859
1483	45	25S	65	A65	A65	No					0.122	0.189082	0.186148	0.143054	0.117691	0.199145	0.153907	0.112464	0.0926314	0.259	0.195	0.202177	0.129792	0.136462	0.217782	0.141595	0.133235	0.140993	0.0679954	0.110721	0.10859
3595	46	25S	66	C66	C66	No					-0.036	-0.176597	-0.230045	-0.163187	-0.288787	-0.202749	-0.235977	-0.265433	-0.10105	0.067	0.053	-0.247541	-0.233013	-0.233137	-0.320484	-0.202232	-0.243284	-0.18403	-0.237821	-0.156539	-0.255658
4639	47	25S	67	U67	U67	No	SnoR31	D2		Poor pairing	-0.168	-0.346142	-0.656359	-0.359976	-0.499974	-0.4235	-0.293502	-0.432501	-0.438673	-0.327	-0.134	-0.401644	-0.484218	-0.383321	-0.590135	-0.399413	-0.404194	-0.3954	-0.336248	-0.237313	-0.357826
1376	48	25S	68	A68	A68	No					0.162	0.236111	0.214668	0.123292	0.173498	0.116922	0.127337	0.0928332	0.0583603	0.132	-0.06	0.208257	0.212067	0.103897	0.231062	0.183921	0.13793	0.165433	0.234152	0.167297	0.152135
908	49	25S	69	A69	A69	No					0.199	0.28031	0.293029	0.281719	0.237711	0.15404	0.211361	0.26925	0.215858	0.108	0.068	0.319095	0.315589	0.197807	0.29285	0.297494	0.191981	0.228706	0.224521	0.276787	0.237607
4331	50	25S	70	C70	C70	No					-0.276	-0.306049	-0.330844	-0.508206	-0.484872	-0.330718	-0.367642	-0.409787	-0.346787	-0.229	-0.305	-0.432938	-0.346867	-0.289979	-0.385008	-0.446295	-0.32197	-0.428034	-0.375569	-0.488676	-0.301115
2826	51	25S	71	A71	A71	No					-0.037	-0.118098	0.00698224	-0.220231	-0.10601	-0.257897	-0.0567025	-0.142963	-0.196632	-0.036	0.008	-0.0826887	-0.139188	-0.0220445	-0.0337952	-0.111854	-0.124876	-0.0997067	-0.130844	-0.112368	-0.184204
2875	52	25S	72	A72	A72	No					-0.153	0.0339955	0.214882	0.171626	0.21867	0.122168	0.0738258	0.140926	0.102409	-0.232	-0.258	0.106521	0.13923	0.128169	0.192373	0.133299	0.135748	0.107426	0.184588	-0.00135671	0.0348176
5006	53	25S	73	G73	G73	No					-0.554	-0.4927	-0.329593	-0.331185	-0.170616	-0.200595	-0.436245	-0.233929	-0.294774	-0.401	-0.303	-0.376456	-0.306226	-0.314587	-0.354631	-0.356522	-0.314538	-0.28669	-0.33776	-0.38425	-0.269341
2382	54	25S	74	G74	G74	No					0.104	-0.00168924	0.029857	0.00814248	0.0641102	0.0815858	0.0205081	0.0659631	0.04098	0.096	0.046	0.0416093	0.0601522	-0.0149263	0.0700429	0.0577757	0.0714199	-0.000659568	0.0240502	-0.0116463	0.0695147
1884	55	25S	75	A75	A75	No					0.144	0.114907	0.188485	0.182516	0.191083	0.163699	0.0659114	0.232237	0.24271	0.194	0.159	0.0795437	0.10007	0.0467519	0.105156	0.0729017	0.0740561	0.111099	0.134615	0.0679491	0.0745118
1579	56	25S	76	U76	U76	No					0.213	0.188034	0.173928	0.296956	0.333855	0.323873	0.260155	0.233812	0.329487	0.198	0.273	0.250126	0.221741	0.263855	0.217426	0.279942	0.316454	0.275212	0.271871	0.259221	0.300313
359	57	25S	77	U77	U77	No					0.423	0.462618	0.397807	0.467247	0.398465	0.453487	0.456307	0.465633	0.433036	0.315	0.392	0.420053	0.39672	0.435475	0.377546	0.420143	0.411062	0.459288	0.368983	0.400323	0.365683
380	58	25S	78	C78	C78	No					0.417	0.356018	0.352538	0.368141	0.304623	0.32042	0.353298	0.340993	0.265879	0.276	0.383	0.307641	0.373597	0.326338	0.357905	0.3252	0.350039	0.342477	0.323343	0.364543	0.384945
1617	59	25S	79	C79	C79	No					0.196	0.183149	0.00601492	0.00905629	0.00531957	0.0797574	0.0449807	0.0616158	0.0564006	0.278	0.159	0.114912	0.0501888	0.120502	0.0471877	0.0938315	0.0682608	0.109633	0.090369	0.223252	0.090915
3935	60	25S	80	C80	C80	No					-0.227	-0.25946	-0.274173	-0.252822	-0.339723	-0.317046	-0.195259	-0.374155	-0.332136	-0.129	-0.285	-0.232424	-0.276465	-0.237606	-0.292068	-0.264081	-0.306116	-0.297539	-0.313078	-0.194328	-0.272147
4709	61	25S	81	U81	U81	No					-0.458	-0.361407	-0.483066	-0.540003	-0.507956	-0.535459	-0.410145	-0.592622	-0.517665	-0.208	-0.276	-0.450458	-0.441745	-0.432095	-0.487543	-0.452003	-0.482663	-0.455815	-0.474767	-0.34311	-0.368146
3207	62	25S	82	U82	U82	No					-0.042	-0.0462336	-0.191021	-0.216713	-0.254346	-0.217093	-0.149242	-0.20943	-0.198651	-0.144	0.049	-0.120505	-0.0957109	-0.108464	-0.120276	-0.19147	-0.0890038	-0.209268	-0.0980916	-0.115887	-0.0979623
5101	63	25S	83	A83	A83	No					-0.562	-0.547946	-0.520308	-0.434567	-0.456395	-0.51885	-0.422471	-0.435162	-0.478821	-0.762	-0.709	-0.528273	-0.575287	-0.575977	-0.53318	-0.456238	-0.469124	-0.464748	-0.46435	-0.489466	-0.564975
1474	64	25S	84	G84	G84	No					0.164	0.181527	0.180226	0.224745	0.170701	0.151254	0.178833	0.165956	0.12079	0.295	0.228	0.208605	0.209875	0.22332	0.210885	0.237002	0.168824	0.244195	0.199578	0.154169	0.226364
3611	65	25S	85	U85	U85	No					-0.089	-0.168482	-0.223167	-0.122321	-0.246941	-0.148276	-0.139892	-0.144248	-0.0730108	-0.255	-0.066	-0.19283	-0.171544	-0.119678	-0.214475	-0.175656	-0.174064	-0.183975	-0.147429	-0.131798	-0.141275
1293	66	25S	86	A86	A86	No					0.204	0.162747	0.273989	0.218796	0.309626	0.243753	0.19723	0.233495	0.275953	0.158	0.021	0.213905	0.287597	0.250496	0.249193	0.216101	0.241887	0.213135	0.208132	0.16876	0.228618
714	67	25S	87	A87	A87	No					0.333	0.362917	0.402413	0.294027	0.35586	0.395641	0.351848	0.342083	0.271586	0.424	0.179	0.394573	0.389609	0.423319	0.46628	0.331204	0.448898	0.371449	0.361719	0.383069	0.394613
2347	68	25S	88	C88	C88	No					0.014	0.0948229	0.206177	0.262894	0.2877	0.23669	0.209184	0.20727	0.24176	0.045	0.218	0.216587	0.150969	0.211845	0.160022	0.173196	0.23303	0.168432	0.274524	0.152587	0.202495
3197	69	25S	89	G89	G89	No					-0.129	-0.0767043	0.13712	0.0563025	0.116717	0.123308	-0.0212379	0.113693	0.157147	-0.059	-0.057	0.0293019	0.031756	-0.0309371	0.00176497	0.0265137	0.0590658	0.0199908	0.0637044	-0.0619109	0.0313745
1420	70	25S	90	G90	G90	No					0.267	0.0507702	0.158163	-0.011203	0.135923	0.0103274	-0.057997	0.116654	0.00863417	0.167	0.169	0.057794	0.0689405	0.0107008	0.194958	0.0482829	0.0111153	0.0983857	-0.0143377	0.130482	0.105194
5019	71	25S	91	C91	C91	No					-0.483	-0.407635	-0.693267	-0.506001	-0.608045	-0.430935	-0.486567	-0.440198	-0.423554	-0.223	-0.181	-0.666965	-0.616379	-0.601635	-0.703729	-0.503629	-0.541292	-0.528293	-0.563014	-0.385197	-0.546893
1823	72	25S	92	G92	G92	No					0.12	0.0895698	0.103225	0.014142	0.0302197	0.0163363	-0.0124174	0.0936453	0.0447125	0.016	-0.084	0.0952838	0.0831058	0.072643	0.0585432	0.0500426	-0.0252723	0.0795136	0.0639219	0.0617273	0.0872371
4292	73	25S	93	A93	A93	No					-0.299	-0.196979	-0.0909731	-0.106509	0.0428241	-0.0966234	-0.168123	-0.114806	-0.0248163	-0.234	-0.106	-0.147783	-0.13263	-0.165366	-0.123352	-0.141038	-0.101156	-0.177238	-0.14768	-0.266505	-0.201178
805	74	25S	94	G94	G94	No					0.296	0.226678	0.275556	0.111624	0.184374	0.168192	0.164916	0.164446	0.126521	0.291	-0.011	0.223404	0.225195	0.223743	0.260973	0.166625	0.237666	0.196094	0.178169	0.157273	0.220164
4951	75	25S	95	C95	C95	No					-0.455	-0.386466	-0.589967	-0.29048	-0.531614	-0.328429	-0.276313	-0.437586	-0.378041	-0.318	-0.276	-0.445605	-0.502727	-0.453258	-0.578191	-0.423987	-0.424399	-0.429909	-0.430691	-0.384859	-0.529225
1228	76	25S	96	G96	G96	No					0.175	0.219158	0.275976	0.232264	0.259647	0.251297	0.279571	0.216015	0.270677	-0.007	0.235	0.265905	0.230913	0.223355	0.191099	0.257966	0.264963	0.278154	0.282862	0.212086	0.287393
834	77	25S	97	A97	A97	No					0.285	0.261475	0.371117	0.377215	0.378524	0.353849	0.398899	0.412706	0.42024	0.29	0.357	0.349678	0.333366	0.378095	0.338902	0.360805	0.381723	0.38157	0.385654	0.311082	0.350957
782	78	25S	98	A98	A98	No					0.221	0.336635	0.369165	0.376205	0.411246	0.366393	0.354121	0.36449	0.413172	0.206	0.249	0.343109	0.378554	0.447679	0.383141	0.376557	0.417379	0.391555	0.434936	0.403213	0.45029
3084	79	25S	99	C99	C99	No					-0.092	-0.116836	-0.191227	-0.411517	-0.439238	-0.406152	-0.314929	-0.327674	-0.559919	-0.007	-0.118	-0.0852247	-0.138723	-0.0452968	0.0518722	-0.195158	-0.169514	-0.316235	-0.307981	-0.0224622	-0.115065
4821	80	25S	100	C100	C100	No					-0.316	-0.259275	-0.772213	-0.375653	-0.636537	-0.447211	-0.338108	-0.569526	-0.457374	-0.498	-0.287	-0.392176	-0.41889	-0.324708	-0.541393	-0.306213	-0.402088	-0.39284	-0.344823	-0.291564	-0.399722
1074	81	25S	101	G101	G101	No					0.179	0.310936	0.277012	0.199786	0.233388	0.19728	0.211892	0.197598	0.226667	0.312	0.188	0.186821	0.299104	0.165698	0.264882	0.183524	0.218881	0.194701	0.318313	0.129588	0.20673
3726	82	25S	102	G102	G102	No					-0.087	-0.240683	-0.0112171	0.0482683	0.0914339	-0.00732976	-0.064911	-0.0436642	0.0562574	-0.046	-0.169	-0.0291202	0.00547837	-0.0890242	-0.0223374	-0.0605461	0.0778699	-0.00389431	0.0183718	-0.144704	0.0810576
2910	83	25S	103	G103	G103	No					-0.083	-0.0854345	0.0768334	-0.0996556	-0.00834649	-0.0885245	-0.140368	-0.00972545	-0.168714	-0.155	-0.178	-0.0645635	-0.0456476	0.0377392	0.00259113	-0.0783528	-0.00460305	-0.059599	-0.049596	-0.11489	0.0331901
4252	84	25S	104	A104	A104	No					-0.185	-0.351748	-0.391713	-0.529726	-0.563879	-0.591255	-0.394997	-0.517684	-0.656258	-0.403	-0.245	-0.492409	-0.446915	-0.412428	-0.487639	-0.405602	-0.671783	-0.441411	-0.579927	-0.456752	-0.820895
4944	85	25S	105	A105	A105	No					-0.396	-0.371105	-0.576229	-0.42615	-0.328677	-0.206051	-0.373126	-0.258072	-0.233439	-0.353	-0.5	-0.463849	-0.631757	-0.695905	-0.573573	-0.472045	-0.676563	-0.476954	-0.658714	-0.348008	-0.678075
931	86	25S	106	G106	G106	No					0.181	0.233449	0.372844	0.237709	0.382402	0.27879	0.219564	0.326603	0.256389	0.165	0.299	0.302677	0.235428	0.210311	0.296251	0.204481	0.260472	0.243333	0.21815	0.249585	0.311189
2821	87	25S	107	A107	A107	No					-0.021	-0.00206857	0.165278	0.244983	0.294459	0.216112	0.120682	0.19239	0.252642	0.188	0.026	0.0282783	0.105136	0.0216168	0.0830515	0.0619388	0.0924533	0.132351	0.133151	0.0306048	0.114792
482	88	25S	108	G108	G108	No					0.578	0.617182	0.650106	0.681179	0.639165	0.631036	0.669724	0.651386	0.651183	0.647	0.643	0.690506	0.619684	0.630275	0.612992	0.632813	0.668492	0.62709	0.669525	0.624303	0.716515
297	89	25S	109	C109	C109	No					0.355	0.410062	0.303763	0.408274	0.289731	0.293163	0.384596	0.316706	0.373694	0.236	0.37	0.364247	0.374669	0.359394	0.327892	0.357925	0.376589	0.378038	0.382934	0.363678	0.401208
3075	90	25S	110	C110	C110	No					0.038	-0.0615436	-0.276424	-0.18814	-0.368071	-0.276985	-0.207703	-0.229059	-0.179007	-0.011	-0.004	-0.108535	-0.127061	-0.0857168	-0.134049	-0.139343	-0.165726	-0.0993717	-0.12703	-0.0693538	-0.259387
3472	91	25S	111	C111	C111	No					-0.097	-0.180018	-0.1926	-0.156208	-0.2997	-0.15403	-0.132884	-0.248268	-0.263499	-0.113	-0.032	-0.239845	-0.160971	-0.196336	-0.202229	-0.127505	-0.243241	-0.28931	-0.187413	-0.239419	-0.240603
4045	92	25S	112	A112	A112	No					-0.233	-0.250523	0.0575956	0.013285	-0.028622	-0.0270627	-0.0528366	-0.012369	0.036264	-0.204	-0.093	-0.104592	-0.113874	-0.180743	-0.00823503	-0.124979	-0.00616235	-0.079477	-0.0385121	-0.129276	-0.0074109
536	93	25S	113	G113	G113	No					0.296	0.361473	0.480216	0.376291	0.45908	0.419665	0.383296	0.410559	0.444594	0.279	0.288	0.355975	0.40964	0.361536	0.438499	0.386704	0.400586	0.399166	0.397953	0.361817	0.408752
4102	94	25S	114	C114	C114	No					-0.198	-0.211223	-0.33309	-0.316266	-0.36841	-0.361671	-0.251981	-0.421981	-0.383777	-0.039	-0.235	-0.329309	-0.291438	-0.174346	-0.348032	-0.332801	-0.261743	-0.288159	-0.316297	-0.209986	-0.23613
3920	95	25S	115	U115	U115	No					-0.07	-0.227061	-0.313052	-0.438066	-0.392936	-0.368618	-0.353224	-0.341267	-0.359005	-0.276	-0.272	-0.290055	-0.360937	-0.315307	-0.392186	-0.348897	-0.358243	-0.34901	-0.358894	-0.275866	-0.322427
4902	96	25S	116	U116	U116	No					-0.355	-0.425233	-0.380853	-0.34253	-0.214118	-0.219996	-0.326266	-0.192802	-0.224141	-0.167	-0.219	-0.424021	-0.453932	-0.44002	-0.442687	-0.352504	-0.390012	-0.333129	-0.397356	-0.431706	-0.370003
1918	97	25S	117	G117	G117	No					0.163	0.0931896	0.049325	0.00309843	0.0426743	0.0203723	0.00586008	-0.059612	-0.0659847	0.11	0.007	0.0704627	0.0893288	0.097616	0.0463127	0.0918546	0.0763749	0.0487079	0.0554661	0.0712132	0.053506
1841	98	25S	118	A118	A118	No					0.108	0.0989681	0.152766	0.0563485	0.146459	0.12322	0.0506198	0.0707029	0.111034	0.054	0.057	0.0918178	0.113952	0.101257	0.0827555	0.072041	0.10886	0.11486	0.0643616	0.0464278	0.0708341
2501	99	25S	119	A119	A119	No					-0.118	0.0298794	0.131017	0.137013	0.0801631	0.0432064	0.0232973	0.158104	0.0970797	-0.183	-0.111	0.0855286	0.0949777	0.0636467	0.126659	0.11042	0.0325317	0.127598	0.0567712	0.0248552	0.0336805
1872	100	25S	120	A120	A120	No					0.072	0.152562	0.0937792	0.225052	0.196724	0.257822	0.161487	0.205467	0.264368	0.023	0.137	0.182767	0.234106	0.167505	0.19049	0.215062	0.178515	0.17897	0.189193	0.159376	0.21428
2157	101	25S	121	A121	A121	No					0.08	0.0575589	0.0463405	0.270322	0.225286	0.186984	0.23838	0.238459	0.297448	0.093	0.093	0.205374	0.18706	0.222718	0.206075	0.241978	0.240039	0.223972	0.230803	0.224363	0.246554
3680	102	25S	122	U122	U122	No					-0.2	-0.194368	-0.310579	-0.391273	-0.289763	-0.406668	-0.285673	-0.299598	-0.502311	-0.046	-0.288	-0.102528	-0.198669	-0.138969	-0.0100608	-0.244496	-0.131907	-0.225695	-0.280977	0.00434194	-0.150448
4640	103	25S	123	C123	C123	No					-0.277	-0.326599	-0.434033	-0.261217	-0.308604	-0.357351	-0.224056	-0.429508	-0.335443	-0.34	-0.377	-0.389876	-0.397848	-0.380432	-0.386192	-0.291372	-0.383566	-0.333902	-0.290755	-0.22507	-0.356307
3641	104	25S	124	G124	G124	No					-0.135	-0.0985292	-0.0476183	-0.0303353	-0.0291281	-0.00217063	-0.0664141	0.0168969	-0.0820163	-0.083	0.012	-0.172188	-0.075203	-0.0795469	-0.111124	-0.0389218	-0.108437	-0.125403	-0.00371567	-0.224809	-0.232606
1321	105	25S	125	G125	G125	No					0.179	0.228699	0.22394	0.111471	0.121739	0.151643	0.149714	0.114027	0.101852	0.161	0.219	0.168122	0.194884	0.126612	0.119897	0.149448	0.119945	0.157819	0.218886	0.126354	0.147852
1054	106	25S	126	A126	A126	No					0.265	0.206929	0.255814	0.178517	0.159346	0.136548	0.186013	0.142846	0.136199	0.209	0.191	0.203058	0.197377	0.218583	0.232881	0.156706	0.20432	0.148236	0.188596	0.215059	0.219441
3666	107	25S	127	C127	C127	No					-0.125	-0.0269521	-0.0308832	0.0595088	0.0361891	0.12434	0.0133355	0.0642476	0.183008	-0.205	-0.066	-0.0510073	-0.0847382	-0.11725	-0.124698	-0.121803	-0.0104787	-0.0606565	0.0249883	-0.156214	-0.053877
830	108	25S	128	G128	G128	No					0.263	0.274682	0.358642	0.311038	0.323745	0.303629	0.245833	0.359507	0.333782	0.346	0.379	0.287027	0.307544	0.236065	0.279265	0.292622	0.260606	0.285578	0.256374	0.228481	0.280314
1451	109	25S	129	U129	U129	No					0.13	0.187982	0.238668	0.161472	0.202022	0.258969	0.108238	0.212098	0.217541	0.218	0.182	0.219208	0.216449	0.215468	0.219727	0.2	0.172033	0.218377	0.156156	0.133964	0.155736
2927	110	25S	130	C130	C130	No					-0.031	-0.0933649	0.0324926	-0.0456361	-0.0562628	-0.0773377	-0.0272001	-0.0654516	-0.0115085	-0.119	0.026	-0.0413613	-0.0444293	-0.0793216	-0.0848107	-0.01626	-0.0659317	-0.020011	-0.105818	-0.0573743	-0.0046188
3710	111	25S	131	U131	U131	No					-0.098	-0.134283	-0.235627	-0.303217	-0.190213	-0.231241	-0.182226	-0.193452	-0.205999	-0.188	-0.146	-0.17067	-0.203226	-0.157576	-0.288732	-0.160348	-0.216091	-0.140238	-0.220689	-0.193563	-0.131904
3101	112	25S	132	U132	U132	No					-0.137	-0.0815744	-0.168418	-0.459546	-0.487648	-0.541554	-0.284809	-0.491951	-0.593702	0.091	-0.388	-0.117782	-0.223761	-0.0507097	0.0130167	-0.336611	-0.165707	-0.308066	-0.324111	-0.0714404	-0.203433
3686	113	25S	133	C133	C133	No					-0.076	-0.0768981	-0.235449	0.0295777	-0.0998086	0.0072449	0.0144469	-0.022548	-0.0281412	-0.168	-0.066	-0.11759	-0.100142	-0.0155373	-0.185987	-0.0460784	-0.0514709	-0.123016	0.0485417	0.00365213	-0.0673376
2364	114	25S	134	G134	G134	No					-0.004	0.0936206	0.221495	0.298172	0.299008	0.307798	0.205396	0.222428	0.262315	-0.117	0.099	0.203623	0.223964	0.228779	0.189437	0.206959	0.287722	0.232405	0.244441	0.104711	0.240747
1111	115	25S	135	G135	G135	No					0.216	0.207147	0.233209	0.167234	0.229611	0.150736	0.176931	0.211648	0.165617	0.341	0.158	0.21006	0.210155	0.244847	0.267566	0.201445	0.243858	0.185817	0.141943	0.16579	0.183342
4225	116	25S	136	C136	C136	No					-0.185	-0.241245	-0.243962	-0.113825	-0.134465	-0.107601	-0.164609	-0.163768	-0.130087	-0.26	-0.041	-0.2086	-0.187945	-0.229589	-0.215151	-0.163867	-0.162697	-0.190746	-0.118402	-0.220922	-0.184095
1833	117	25S	137	G137	G137	No					0.11	0.0879762	0.179089	0.107989	0.196311	0.192016	0.113034	0.132154	0.197402	0.045	0.195	0.144248	0.168929	0.0843227	0.163405	0.153739	0.0594632	0.141742	0.0851693	-0.0120161	0.0722213
3630	118	25S	138	U138	U138	No					-0.083	-0.170493	-0.152062	-0.180154	-0.0945908	-0.174332	-0.257696	-0.16473	-0.176314	0.023	-0.17	-0.210703	-0.177427	-0.266225	-0.222924	-0.172929	-0.233711	-0.134962	-0.222892	-0.197997	-0.30669
3204	119	25S	139	U139	U139	No					-0.068	-0.13644	-0.132983	-0.33403	-0.314347	-0.286331	-0.264916	-0.199874	-0.341081	-0.133	-0.124	-0.214599	-0.228165	-0.179015	-0.132147	-0.254303	-0.259435	-0.215023	-0.224864	-0.110968	-0.296155
5062	120	25S	140	C140	C140	No					-0.485	-0.495268	-0.692511	-0.527987	-0.549657	-0.486647	-0.485278	-0.479657	-0.483995	-0.541	-0.393	-0.701958	-0.59144	-0.515574	-0.618134	-0.512807	-0.518961	-0.534118	-0.417022	-0.334902	-0.586029
1994	121	25S	141	G141	G141	No					0.057	0.120605	0.0888695	0.0941065	0.0143663	0.019594	0.101434	0.00110624	-0.00633367	0.26	0.095	0.115697	0.0958454	0.0826254	0.0182879	0.0411599	0.0472512	0.0817508	0.142912	0.120672	0.176427
1729	122	25S	142	A142	A142	No					0.194	0.192495	-0.0396493	0.139848	-0.101059	-0.0429013	0.174203	-0.0779479	-0.0209201	0.074	0.195	0.145758	0.0824122	0.0403423	0.0331857	0.0487309	0.0491399	0.0322028	-0.000435263	0.0734662	0.171828
4216	123	25S	143	A143	A143	No					-0.262	-0.266303	-0.240896	-0.236198	-0.329666	-0.320008	-0.254404	-0.280793	-0.251237	-0.309	-0.364	-0.180337	-0.221968	-0.191056	-0.127927	-0.191162	-0.182976	-0.182002	-0.239403	-0.180459	-0.14893
38	124	25S	144	U144	U144	Nm					0.907	0.939494	0.929996	0.871526	0.8381	0.866314	0.914749	0.909255	0.935991	0.901	0.885	0.936618	0.934191	0.932895	0.938348	0.940497	0.919701	0.935629	0.924679	0.945637	0.929334
5082	125	25S	145	U145	U145	No	SnoR8;AtsnoR36;SnoR36	1;D1;D2		Missing D/D' box	-0.52	-0.524154	-0.547296	-0.331892	-0.353901	-0.324659	-0.300554	-0.315566	-0.240654	-0.455	-0.531	-0.436721	-0.486558	-0.508676	-0.555852	-0.422228	-0.425475	-0.450921	-0.474263	-0.471493	-0.332205
1061	126	25S	146	G146	G146	No					0.241	0.174974	0.340753	0.270651	0.386231	0.313974	0.22253	0.345403	0.290234	0.127	0.143	0.286415	0.287907	0.224803	0.301201	0.277584	0.268438	0.270801	0.245177	0.204198	0.242222
2314	127	25S	147	U147	U147	No					0.066	0.0172378	0.152787	0.0561153	0.129584	0.101765	0.0220591	0.136813	0.0146437	0.139	-0.018	0.0548298	0.0268101	-0.029594	0.0410912	-0.0183141	0.0376122	-0.0717416	0.0745135	-0.0695766	0.0255573
2763	128	25S	148	A148	A148	No					-0.097	0.0847697	0.208877	0.274698	0.343529	0.258775	0.201836	0.297609	0.284573	-0.023	-0.108	0.149153	0.1854	0.167674	0.161912	0.158426	0.20383	0.19328	0.231907	0.160047	0.184244
906	129	25S	149	G149	G149	No					0.255	0.249292	0.343525	0.334247	0.31012	0.303307	0.258694	0.28877	0.323998	0.296	0.286	0.279131	0.27896	0.243183	0.250622	0.276996	0.253581	0.271857	0.297045	0.2341	0.241711
3321	130	25S	150	U150	U150	No					-0.027	-0.169348	-0.165551	-0.251223	-0.169015	-0.27189	-0.279355	-0.277819	-0.254923	-0.128	-0.058	-0.248962	-0.247947	-0.149435	-0.126441	-0.192444	-0.237606	-0.11683	-0.258212	-0.185736	-0.276353
3804	131	25S	151	C151	C151	No					-0.128	-0.204959	-0.323138	-0.580321	-0.395387	-0.432899	-0.436877	-0.500856	-0.408088	-0.072	-0.119	-0.371681	-0.34939	-0.348781	-0.264807	-0.373828	-0.4847	-0.447673	-0.622449	-0.366554	-0.442915
3861	132	25S	152	U152	U152	No					-0.2	-0.205409	-0.125219	-0.135048	-0.106824	-0.0904923	-0.180896	-0.0358652	-0.0053948	-0.075	-0.096	-0.173973	-0.185043	-0.258331	-0.224767	-0.197536	-0.161862	-0.166273	-0.276985	-0.288319	-0.154893
3104	133	25S	153	G153	G153	No					-0.083	0.0275193	0.0173672	-0.0306399	0.0124023	0.0757779	0.0646624	0.0171966	1.79788e-05	-0.032	-0.142	0.026184	0.00526413	-0.00544117	-0.0161796	0.0413779	0.0342462	0.0341122	0.000417611	-0.0549974	0.0221537
1329	134	25S	154	G154	G154	No					0.204	0.172367	0.177872	0.135187	0.146769	0.110657	0.1801	0.115609	0.0709128	0.14	0.212	0.193679	0.170409	0.189375	0.206037	0.143399	0.124015	0.137569	0.15487	0.165322	0.175934
4981	135	25S	155	A155	A155	No					-0.53	-0.419737	-0.556406	-0.199785	-0.480595	-0.231289	-0.195538	-0.257566	-0.197544	-0.591	-0.371	-0.338912	-0.370708	-0.293056	-0.402906	-0.322872	-0.211266	-0.319909	-0.177108	-0.189667	-0.210476
1956	136	25S	156	G156	G156	No	SnoR6.1	1		Poor pairing	0.011	0.104197	0.164369	0.144829	0.0990391	0.0909302	0.102103	0.162796	0.0205448	0.021	-0.078	0.144603	0.157179	0.184625	0.151364	0.117056	0.210225	0.114352	0.203934	0.191795	0.261532
2405	137	25S	157	A157	A157	No					0.001	0.111434	-0.0675478	0.0124874	-0.17064	-0.106084	0.041938	-0.135975	-0.0707246	0.01	0.016	-0.0161748	-0.0237363	-0.0118593	-0.060634	0.0115912	-0.111983	-0.0238547	0.0475535	0.077331	-0.0622678
3913	138	25S	158	A158	A158	No					-0.295	-0.181381	0.113424	-0.00177364	0.192723	0.0200727	-0.0976357	0.0559913	0.00517254	-0.204	-0.222	-0.0153807	-0.00893466	0.0224065	0.0493422	-0.0143041	0.107972	0.0662433	0.136319	-0.0572457	-0.0407655
749	139	25S	159	G159	G159	No					0.398	0.366038	0.42968	0.291051	0.388852	0.321762	0.24222	0.386809	0.274169	0.343	0.345	0.356485	0.32147	0.337924	0.393432	0.285484	0.332449	0.311526	0.352169	0.338934	0.3693
4673	140	25S	160	C160	C160	No					-0.191	-0.333353	-0.520642	-0.243031	-0.320142	-0.249262	-0.274555	-0.307991	-0.17135	-0.376	-0.175	-0.46979	-0.328989	-0.30627	-0.400093	-0.212156	-0.282954	-0.253406	-0.335077	-0.169381	-0.420582
199	141	25S	161	G161	G161	No					0.341	0.359347	0.398485	0.337398	0.380234	0.356642	0.342236	0.335	0.347911	0.469	0.41	0.360542	0.362961	0.291001	0.332822	0.311664	0.288435	0.331294	0.330213	0.294678	0.376479
1510	142	25S	162	U162	U162	No					0.245	0.135471	0.103273	0.144993	0.126037	0.170121	0.163386	0.0808222	0.141207	0.257	0.061	0.151315	0.192705	0.199419	0.165151	0.187251	0.177311	0.161353	0.208942	0.166172	0.15411
2365	143	25S	163	C163	C163	No					0.16	0.0374778	-0.0948538	-0.0817488	-0.101134	-0.0407467	-0.0584522	-0.051444	-0.0201678	0.023	0.115	-0.0496153	0.0026536	-0.0086754	-0.0683886	-0.0378974	-0.0789383	-0.0181306	-0.066831	-0.0116924	-0.153116
3728	144	25S	164	C164	C164	No					-0.072	-0.194007	-0.284048	-0.291543	-0.241557	-0.282685	-0.191496	-0.308233	-0.202134	-0.112	-0.035	-0.259654	-0.253948	-0.301872	-0.238638	-0.205567	-0.324639	-0.192331	-0.370711	-0.187467	-0.294699
4233	145	25S	165	U165	U165	No					-0.201	-0.349323	-0.328914	-0.292315	-0.325832	-0.37431	-0.309943	-0.242816	-0.338816	-0.147	-0.129	-0.228767	-0.291094	-0.353347	-0.273169	-0.276129	-0.332235	-0.362489	-0.365894	-0.295733	-0.309273
2719	146	25S	166	C166	C166	No					-0.041	-0.00281492	0.0443036	0.00521492	0.0329115	-0.0146615	-0.00515608	-0.0530755	-0.0395766	-0.06	-0.117	-0.0212423	-0.0180907	-0.00711559	-0.0382306	-0.0717963	-0.0249185	-0.0765015	-0.0366298	-0.134216	0.0170192
2824	147	25S	167	A167	A167	No					-0.124	0.102497	0.179993	0.136004	0.215682	0.170486	0.0914134	0.175984	0.105288	-0.104	0.06	0.166151	0.103201	0.110973	0.157719	0.0813437	0.179667	0.131217	0.179321	0.0431731	0.178027
698	148	25S	168	G168	G168	No					0.37	0.456578	0.492469	0.396736	0.360937	0.40969	0.412615	0.388947	0.363368	0.34	0.31	0.503139	0.456702	0.476594	0.442924	0.415648	0.495463	0.427976	0.453988	0.49904	0.537163
5114	149	25S	169	C169	C169	No					-0.43	-0.576269	-0.791065	-0.40033	-0.673037	-0.429185	-0.367215	-0.542787	-0.435975	-0.327	-0.443	-0.635122	-0.649107	-0.523894	-0.703697	-0.475777	-0.571358	-0.53393	-0.508015	-0.439098	-0.628837
1268	150	25S	170	G170	G170	No					0.206	0.182124	0.280834	0.193559	0.24585	0.180054	0.204107	0.207115	0.200616	0.205	0.246	0.195965	0.21783	0.21846	0.188094	0.197328	0.214136	0.179238	0.232474	0.125824	0.238296
1178	151	25S	171	A171	A171	No					0.111	0.197349	0.356506	0.104543	0.208044	0.126197	0.0979206	0.185055	0.0466421	0.166	-0.052	0.230299	0.203645	0.28147	0.277729	0.169638	0.238744	0.253553	0.116869	0.134896	0.198269
4578	152	25S	172	C172	C172	No					-0.324	-0.336695	-0.320768	-0.253821	-0.317372	-0.346636	-0.255018	-0.339317	-0.240461	-0.282	-0.312	-0.391314	-0.347614	-0.414887	-0.394955	-0.310241	-0.33754	-0.356782	-0.376473	-0.340084	-0.349828
4231	153	25S	173	G173	G173	No					-0.241	-0.231609	-0.167956	-0.130146	-0.0677285	-0.151132	-0.197442	-0.10657	-0.0893221	-0.354	-0.248	-0.256574	-0.233892	-0.306235	-0.226086	-0.146243	-0.235764	-0.176738	-0.135779	-0.25387	-0.235688
233	154	25S	174	G174	G174	No					0.343	0.397959	0.493463	0.419906	0.499122	0.451656	0.378368	0.478264	0.472111	0.307	0.514	0.428998	0.486732	0.457945	0.421672	0.386169	0.441854	0.425878	0.494514	0.419637	0.485205
1252	155	25S	175	A175	A175	No					0.251	0.187778	0.20415	0.206241	0.128407	0.182295	0.119144	0.154415	0.160443	0.134	0.261	0.16324	0.173213	0.157321	0.191937	0.188883	0.194193	0.215411	0.187604	0.233011	0.157539
4473	156	25S	176	C176	C176	No					-0.193	-0.398746	-0.767815	-0.925749	-0.927539	-0.798364	-0.72052	-0.69216	-0.902465	-0.128	-0.377	-0.459246	-0.579047	-0.38146	-0.327669	-0.602237	-0.540486	-0.625421	-0.708921	-0.309464	-0.674098
5164	157	25S	177	C177	C177	No					-0.499	-0.574778	-1.04415	-0.559357	-0.723856	-0.602178	-0.53295	-0.688221	-0.655065	-0.45	-0.453	-0.682196	-0.705135	-0.585759	-0.693709	-0.612758	-0.765534	-0.591302	-0.569299	-0.574161	-0.80058
994	158	25S	178	G178	G178	No					0.215	0.26557	0.43866	0.360026	0.512142	0.419927	0.281658	0.400335	0.448042	0.141	0.203	0.381691	0.419576	0.347139	0.388935	0.339237	0.389741	0.377728	0.375644	0.190222	0.449796
2360	159	25S	179	G179	G179	No					0.015	0.155909	0.181754	0.258722	0.227732	0.263203	0.234654	0.155819	0.256368	-0.025	0.078	0.227199	0.215544	0.203231	0.221142	0.240498	0.280989	0.202513	0.287644	0.0760905	0.224675
572	160	25S	180	G180	G180	No					0.395	0.353009	0.414413	0.406484	0.393473	0.389041	0.446415	0.382912	0.392453	0.437	0.385	0.396091	0.417915	0.406633	0.391601	0.403628	0.418929	0.406508	0.393708	0.388752	0.408501
2346	161	25S	181	C181	C181	No					0.177	0.0449777	-0.108881	-0.0276588	-0.138539	-0.0851985	0.0527762	-0.0798444	-0.0630976	0.083	0.174	-0.0355991	-0.131269	-0.169619	-0.103797	-0.0396727	-0.29973	-0.154306	-0.240124	0.0180002	-0.274572
2942	162	25S	182	C182	C182	No					-0.15	-0.0461312	0.0826995	-0.0371718	0.0615843	-0.0754039	-0.0399449	0.00428726	0.00945566	-0.034	-0.172	-0.129697	-0.0312455	-0.165083	-0.0813337	-0.0756566	-0.0241509	-0.0169886	-0.101449	-0.0244915	0.0743662
5056	163	25S	183	U183	U183	No					-0.627	-0.639748	-0.523944	-0.707917	-0.605235	-0.596698	-0.711439	-0.57544	-0.669483	-0.476	-0.529	-0.651812	-0.63309	-0.759167	-0.784309	-0.707167	-0.675392	-0.934638	-0.708143	-0.730583	-0.61244
2808	164	25S	184	A184	A184	No	SnoR61;AtsnoR55	1;D1		SnoRNA not expressed	-0.042	-0.0319631	-0.00992366	-0.133675	-0.0844599	-0.159323	-0.128153	-0.0673206	-0.238249	-0.22	-0.235	-0.0540588	-0.0149117	0.00634034	-0.0140509	-0.0759574	-0.0562668	-0.00557788	-0.00389263	-0.0498703	-0.027867
3646	165	25S	185	A185	A185	No					-0.287	-0.0167594	0.102646	0.0470384	0.0874341	0.0876063	0.0326453	0.113395	0.113931	-0.181	-0.154	0.0233556	0.0192316	0.0699042	0.0761033	-0.00400499	0.154567	0.0914031	0.175322	0.0427762	0.130496
349	166	25S	186	G186	G186	No					0.272	0.331952	0.398273	0.371059	0.344552	0.398065	0.331128	0.354269	0.40892	0.274	0.251	0.385271	0.39112	0.3739	0.364081	0.311894	0.411076	0.461757	0.413101	0.352871	0.431908
2056	167	25S	187	U187	U187	No					0.104	0.143816	0.0836172	0.231711	0.14479	0.173211	0.160315	0.0683538	0.234022	0.1	0.133	0.180739	0.139524	0.162782	0.102917	0.228886	0.149206	0.2381	0.18575	0.159192	0.0900985
273	168	25S	188	U188	U188	No					0.369	0.382624	0.428963	0.488143	0.371638	0.418187	0.428403	0.440667	0.433701	0.427	0.457	0.427326	0.413603	0.4266	0.417482	0.44942	0.450399	0.42104	0.406549	0.41342	0.379531
643	169	25S	189	C189	C189	No					0.373	0.360686	0.365534	0.360314	0.374146	0.381479	0.379084	0.331449	0.404811	0.492	0.358	0.383816	0.408495	0.37073	0.396231	0.386521	0.362203	0.346095	0.362481	0.369352	0.390995
2282	170	25S	190	C190	C190	No					0.11	0.0334163	-0.0349017	-0.0968768	-0.0755198	-0.0753263	-0.0454036	-0.0480653	-0.0711778	0.177	0.057	-0.062997	-0.0638061	-0.0787328	-0.00826887	-0.0481734	-0.131075	-0.105467	-0.120328	-0.0259783	-0.088264
4558	171	25S	191	C191	C191	No					-0.221	-0.443782	-0.570532	-0.622666	-0.527232	-0.615478	-0.497935	-0.547318	-0.559303	-0.186	-0.243	-0.605393	-0.540633	-0.513241	-0.501477	-0.533073	-0.59879	-0.548669	-0.564149	-0.336289	-0.500692
5009	172	25S	192	U192	U192	No					-0.366	-0.510323	-0.575871	-0.389151	-0.533939	-0.35553	-0.348378	-0.47993	-0.433988	-0.581	-0.445	-0.548725	-0.538646	-0.490555	-0.649493	-0.491023	-0.503111	-0.535156	-0.523165	-0.518609	-0.468572
3678	173	25S	193	G193	G193	No					-0.164	-0.143633	0.0170396	-0.0101217	0.00280322	0.108549	0.024306	0.0369144	0.0643997	-0.145	-0.139	-0.0173208	-0.011086	-0.0178159	-0.0359867	-0.0177382	0.0894482	0.0664141	0.0186312	-0.107056	0.0525161
1882	174	25S	194	G194	G194	No					0.155	0.0895941	-0.00414924	0.0488429	-0.0049924	0.00276459	0.0775988	0.0804759	0.0651091	0.049	0.197	0.0670831	-0.00945771	0.0235747	-0.0316121	0.0570784	-0.0744375	0.0295623	-0.0662592	0.106741	0.0403146
3212	175	25S	195	A195	A195	No					-0.136	-0.0970104	-0.0996248	-0.190072	-0.187102	-0.259604	-0.182688	-0.169165	-0.187703	-0.034	-0.159	-0.128114	-0.10665	-0.095735	-0.0552601	-0.107172	-0.137919	-0.11125	-0.100285	-0.150523	-0.179132
1837	176	25S	196	A196	A196	No					0.009	0.0848208	0.189555	0.0467959	0.127971	-0.0698483	0.0207985	0.00164669	-0.118246	0.012	-0.105	0.134152	0.151624	0.10272	0.163572	0.068695	0.0863628	0.0255265	0.060186	0.0197641	0.0918944
3041	177	25S	197	A197	A197	No					-0.209	0.0487745	0.131461	0.0669715	0.112058	0.0495664	-0.0187468	0.0323343	0.0494192	-0.342	-0.2	0.0338302	0.114772	0.0533981	0.156824	-0.0197639	0.127737	0.0497813	0.111971	-0.0175271	0.104079
2727	178	25S	198	G198	G198	No					-0.058	0.00753729	0.123636	0.180892	0.228526	0.153983	0.030918	0.218515	0.180708	0.017	0.017	0.103607	0.071598	0.110144	0.178157	0.0347859	0.177113	0.0656453	0.162941	0.0390001	0.0244271
3036	179	25S	199	G199	G199	No					-0.012	0.065611	-0.0885756	-0.0306858	0.0629097	0.114304	0.0020486	0.0638355	0.0834243	0.051	0.132	-0.00187425	0.0126777	0.0582527	-0.0478193	0.0249656	0.0483838	0.00283129	0.0688328	0.0164415	-0.0866277
3317	180	25S	200	G200	G200	No					0.001	-0.105224	-0.0832757	0.00807832	-0.0403623	0.066779	0.0707857	-0.0300035	0.00757391	0.003	-0.032	0.0516696	-0.0648265	0.00143615	-0.0616469	0.0487156	0.00874701	0.0587175	0.0609167	0.0112857	0.104343
870	181	25S	201	G201	G201	No					0.326	0.244957	0.209633	0.17214	0.101145	0.178878	0.231534	0.185647	0.0514371	0.265	0.249	0.269194	0.19664	0.198591	0.197293	0.262457	0.187594	0.261901	0.194624	0.320298	0.215798
2694	182	25S	202	C202	C202	No					0.145	0.053	-0.0595323	0.189907	0.0437507	0.088438	0.199301	0.0908973	0.183958	0.188	0.29	0.0324229	0.0296207	0.0473497	-0.0119214	0.0943989	0.105978	0.128618	0.110743	0.200375	0.101831
599	183	25S	203	G203	G203	No					0.373	0.365582	0.422919	0.365615	0.339737	0.343087	0.273609	0.355089	0.338834	0.483	0.341	0.406515	0.391983	0.388206	0.415349	0.398998	0.385502	0.41272	0.377828	0.364964	0.425813
2799	184	25S	204	C204	C204	No					0.007	-0.0237602	-0.150671	-0.131864	-0.11189	-0.186576	-0.0598369	-0.213328	-0.121211	-0.116	-0.082	-0.122954	-0.133477	-0.0980258	-0.0766853	-0.0887276	-0.18845	-0.104578	-0.117284	-0.0338398	-0.0618267
3819	185	25S	205	C205	C205	No					-0.092	-0.171117	-0.38408	-0.287221	-0.431685	-0.265272	-0.231072	-0.344988	-0.25634	-0.1	-0.186	-0.341321	-0.276319	-0.306763	-0.366227	-0.324774	-0.317862	-0.443515	-0.351276	-0.249688	-0.319992
4487	186	25S	206	A206	A206	No					-0.407	-0.259888	-0.124094	-0.204407	-0.085609	-0.19023	-0.259669	-0.123635	-0.164355	-0.468	-0.388	-0.181533	-0.139193	-0.254001	-0.203119	-0.246077	-0.20951	-0.224705	-0.169027	-0.361907	-0.20267
571	187	25S	207	G207	G207	No	SnoR44;AtsnoR45	1;D1		SnoRNA not expressed	0.226	0.314836	0.421902	0.283208	0.35122	0.258686	0.289746	0.315061	0.286528	0.345	0.264	0.327188	0.378746	0.304862	0.380499	0.31188	0.320493	0.306329	0.277557	0.239947	0.325741
4103	188	25S	208	A208	A208	No					-0.297	-0.190608	-0.0539321	-0.0666988	-0.0826521	0.00482042	-0.0912258	0.0055299	-0.0978811	-0.274	-0.18	-0.158028	-0.189774	-0.168911	-0.203189	-0.12003	-0.0505417	-0.0911418	-0.121868	-0.14346	-0.134843
1393	189	25S	209	G209	G209	No					0.141	0.146781	0.247013	0.124485	0.176656	0.106383	0.0998845	0.162843	0.0786969	0.063	0.094	0.12793	0.184987	0.137468	0.1858	0.114389	0.129216	0.0895316	0.151517	0.118058	0.14059
2060	190	25S	210	A210	A210	No					0.133	0.102322	0.148821	0.163898	0.162032	0.208877	0.172368	0.21225	0.176053	0.203	0.226	0.15499	0.124582	0.215485	0.117206	0.127967	0.258831	0.196878	0.227112	0.295855	0.149897
2650	191	25S	211	G211	G211	No					0.066	0.0300807	-0.017906	0.00840336	-0.0138892	0.0285148	-0.00491333	0.0643626	0.0268359	0.044	0.118	0.00407079	-0.0167704	0.0352256	-0.0121688	-0.0369698	0.0296423	0.0184043	0.0331907	0.0479182	0.022474
5150	192	25S	212	G212	G212	No					-0.487	-0.656334	-0.9318	-0.660937	-0.727529	-0.615831	-0.661243	-0.797871	-0.585759	-0.453	-0.427	-0.688761	-0.742888	-0.623852	-0.635281	-0.543067	-0.714031	-0.634398	-0.713008	-0.616443	-0.714501
2671	193	25S	213	G213	G213	No					0.098	-0.0397489	-0.161687	-0.179131	-0.111587	-0.269428	-0.163451	-0.161686	-0.131372	-0.023	-0.196	-0.10596	-0.145787	-0.11434	-0.166652	-0.0880329	-0.227115	-0.15889	-0.267951	-0.0687813	-0.0697385
5162	194	25S	214	U214	U214	No					-0.585	-0.620645	-0.645429	-0.57727	-0.542257	-0.513866	-0.5518	-0.581702	-0.4868	-0.553	-0.65	-0.676594	-0.625818	-0.651884	-0.631533	-0.585675	-0.693045	-0.524107	-0.649952	-0.586457	-0.617909
2291	195	25S	215	G215	G215	No					-0.008	0.0311152	0.0804505	-0.0499228	0.0318725	-0.0576126	-0.0359013	-0.0929145	-0.191842	0.015	-0.003	0.00620212	0.0207161	-0.0300723	0.0611987	-0.0127175	-0.0597446	-0.0691599	-0.0558859	-0.0952568	-0.0545344
4098	196	25S	216	A216	A216	No					-0.325	-0.182056	-0.00785559	-0.116169	-0.000179969	-0.0793635	-0.128132	-0.0705896	-0.0747832	-0.407	-0.357	-0.0715795	-0.0757018	-0.178397	-0.0359313	-0.183732	-0.140417	-0.116612	-0.119607	-0.352787	-0.14454
1000	197	25S	217	G217	G217	No					0.209	0.221428	0.347651	0.192481	0.239679	0.15178	0.190358	0.216927	0.119357	0.192	0.192	0.290105	0.281692	0.18865	0.273545	0.221659	0.197649	0.182779	0.230079	0.137421	0.226845
137	198	25S	218	A218	A218	No					0.346	0.35544	0.349929	0.434969	0.334075	0.426797	0.41326	0.417757	0.447923	0.298	0.442	0.447268	0.440179	0.471358	0.415874	0.417161	0.563299	0.431363	0.558273	0.452893	0.445991
243	199	25S	219	G219	G219	No					0.628	0.676876	0.704483	0.715592	0.660791	0.697519	0.696902	0.657308	0.696056	0.683	0.691	0.719249	0.729092	0.724494	0.683493	0.706826	0.750902	0.705605	0.764446	0.704189	0.730243
141	200	25S	220	C220	C220	No					0.561	0.590251	0.530983	0.559755	0.444216	0.545865	0.616267	0.467584	0.573997	0.523	0.572	0.569493	0.596274	0.623404	0.524185	0.570374	0.628112	0.568032	0.646185	0.603512	0.599112
993	201	25S	221	C221	-	No					0.266	0.325355	0.131624	0.265464	0.043721	0.14105	0.315018	0.125913	0.0928488	0.269	0.214	0.241055	0.257193	0.301335	0.16483	0.239791	0.26465	0.274233	0.303114	0.327247	0.257218
4119	202	25S	222	C222	C221	No					-0.213	-0.228783	-0.589196	-0.501877	-0.684797	-0.494463	-0.453038	-0.527401	-0.509092	-0.098	-0.244	-0.397024	-0.380399	-0.316726	-0.347957	-0.391415	-0.399906	-0.410166	-0.4388	-0.285468	-0.454914
5270	203	25S	223	C223	C222	No					-0.632	-0.929685	-1.10757	-0.754065	-0.636591	-0.708015	-0.775768	-0.72437	-0.584643	-0.745	-0.756	-1.00381	-1.01369	-1.06386	-1.02423	-0.94777	-1.18789	-0.936609	-1.02526	-1.0345	-0.986232
2804	204	25S	224	G224	G223	No					-0.116	-0.0637157	0.122001	-0.0219405	0.0792599	-0.0359561	-0.035883	0.0332874	-0.0921654	-0.082	-0.168	-0.0348853	-0.0244553	-0.163398	-0.00694672	-0.0409149	-0.093788	-0.0575945	-0.113477	-0.159497	-0.0240318
4082	205	25S	225	U225	U224	No					-0.37	-0.2693	-0.186473	-0.36576	-0.278503	-0.432897	-0.395372	-0.307414	-0.394169	-0.363	-0.301	-0.255291	-0.29379	-0.374666	-0.193933	-0.26555	-0.351961	-0.330819	-0.510704	-0.297119	-0.329854
5141	206	25S	226	C226	C225	No					-0.589	-0.631493	-0.547228	-0.652764	-0.44982	-0.486329	-0.598412	-0.507281	-0.460241	-0.646	-0.55	-0.664367	-0.730605	-0.638205	-0.675	-0.589461	-0.595633	-0.565059	-0.618203	-0.600712	-0.627985
553	207	25S	227	G227	G226	No					0.304	0.258757	0.400101	0.367031	0.287758	0.271634	0.26846	0.308447	0.31016	0.284	0.189	0.32804	0.288643	0.271834	0.279885	0.294809	0.227688	0.313081	0.262078	0.247577	0.294565
1063	208	25S	228	U228	U227	No					0.202	0.350363	0.457678	0.479831	0.492661	0.569475	0.440539	0.497625	0.484859	0.309	0.405	0.392769	0.427843	0.513471	0.415382	0.434714	0.566349	0.502429	0.553977	0.464497	0.476592
361	209	25S	229	G229	G228	No					0.485	0.502001	0.606976	0.591096	0.58032	0.531234	0.588939	0.55958	0.583381	0.487	0.515	0.543815	0.559072	0.574454	0.545682	0.549431	0.600373	0.529078	0.59517	0.551163	0.586535
1477	210	25S	230	C230	C229	No					0.194	0.136582	0.220688	0.210517	0.205829	0.210556	0.196911	0.220907	0.217865	0.179	0.255	0.206575	0.255551	0.218298	0.228571	0.229585	0.261901	0.222671	0.22373	0.214689	0.235899
4519	211	25S	231	C231	C230	No					-0.313	-0.342538	-0.689838	-0.996072	-0.978771	-1.01893	-0.812343	-0.908043	-1.05315	-0.367	-0.564	-0.522605	-0.592503	-0.485828	-0.356798	-0.730923	-0.639975	-0.865427	-0.813628	-0.576277	-0.812257
4958	212	25S	232	C232	C231	No					-0.375	-0.456803	-0.58991	-0.382245	-0.358287	-0.271062	-0.362693	-0.327993	-0.283393	-0.482	-0.338	-0.456182	-0.373202	-0.397144	-0.508176	-0.42113	-0.432494	-0.381922	-0.291385	-0.391408	-0.473467
3753	213	25S	233	G233	G232	No					-0.26	-0.0888955	0.0336817	0.075127	0.129572	0.0885226	-0.0532616	0.0640708	0.0784554	-0.005	-0.241	-0.0420044	0.0119113	-0.138972	0.0248351	0.0336975	-0.0539587	0.011637	-0.0149972	-0.246126	-0.148327
160	214	25S	234	G234	G233	No					0.439	0.493465	0.486184	0.486307	0.537221	0.560685	0.535038	0.549228	0.569684	0.518	0.49	0.509119	0.540673	0.446631	0.449816	0.491392	0.476426	0.491424	0.506541	0.460685	0.511566
348	215	25S	235	A235	A234	No					0.443	0.385305	0.443773	0.487433	0.426237	0.461018	0.408302	0.448989	0.447377	0.474	0.481	0.400739	0.409235	0.406404	0.456704	0.455561	0.499915	0.432333	0.479813	0.48633	0.522642
405	216	25S	236	C236	C235	No					0.226	0.304945	0.394251	0.344524	0.361808	0.336545	0.331632	0.337607	0.327692	0.104	0.272	0.349456	0.331821	0.362667	0.324705	0.318317	0.281652	0.357665	0.333033	0.291424	0.329907
3956	217	25S	237	C237	C236	No					-0.169	-0.247263	-0.337501	-0.379966	-0.382429	-0.38664	-0.264423	-0.335413	-0.439068	-0.262	-0.278	-0.281177	-0.342482	-0.254644	-0.325301	-0.255255	-0.306187	-0.307719	-0.347635	-0.214024	-0.335061
4601	218	25S	238	C238	C237	No					-0.311	-0.420019	-0.484754	-0.498276	-0.557167	-0.573947	-0.498543	-0.542284	-0.493684	-0.278	-0.231	-0.544099	-0.471033	-0.495706	-0.471332	-0.519734	-0.563529	-0.494818	-0.547845	-0.457893	-0.471312
5182	219	25S	239	U239	U238	No					-0.683	-0.600074	-0.654628	-0.532172	-0.58107	-0.479063	-0.488573	-0.493032	-0.446043	-0.677	-0.591	-0.621875	-0.701763	-0.572069	-0.634735	-0.606508	-0.509987	-0.540608	-0.501873	-0.530293	-0.541543
2384	220	25S	240	G240	G239	No					-0.005	-0.027488	0.205401	0.0862238	0.130725	0.0747094	0.0578617	0.0979955	0.0391607	-0.122	-0.135	0.158338	0.12615	0.067322	0.123056	0.0926828	0.073062	0.0668828	0.0752179	-0.00473123	0.0609141
2505	221	25S	241	U241	U240	No					0.062	0.0400843	-0.059844	0.0154854	-0.103165	-0.0685181	0.0267088	-0.0803584	-0.021618	0.055	0.014	0.066398	0.0229507	-0.0208723	0.0899025	0.0491079	0.0562156	0.0413693	0.00335106	0.11706	0.0299238
3930	222	25S	242	C242	C241	No					-0.114	-0.0367217	-0.263022	0.0209337	-0.166809	-0.0315213	0.0470934	-0.169804	-0.0459795	-0.115	-0.047	-0.117801	-0.0945116	0.0157705	-0.172327	-0.0487411	0.0383935	-0.0286189	0.0140787	0.0556001	0.00542821
535	223	25S	243	G243	G242	No					0.318	0.397946	0.475962	0.453848	0.467922	0.395459	0.389277	0.386985	0.394773	0.339	0.42	0.444642	0.459335	0.434964	0.409645	0.392592	0.408767	0.428157	0.444489	0.404309	0.4383
1207	224	25S	244	C244	C243	No					0.192	0.270108	0.244284	0.264237	0.265004	0.2694	0.298146	0.220165	0.223463	0.306	0.17	0.226662	0.258684	0.248896	0.226365	0.192969	0.255015	0.217553	0.346737	0.246418	0.319376
610	225	25S	245	A245	A244	No					0.335	0.269517	0.347115	0.210948	0.23076	0.226387	0.226279	0.31543	0.198887	0.321	0.246	0.286179	0.283503	0.308874	0.304351	0.258098	0.315653	0.307347	0.361749	0.354541	0.367595
1811	226	25S	246	C246	C245	No					0.117	0.181385	0.0666827	0.123762	0.10922	0.056723	0.108024	0.0938385	0.106771	0.197	0.114	0.0617691	0.107142	0.0987836	0.0525946	0.0664934	0.060176	0.141787	0.155452	0.142111	0.121863
4491	227	25S	247	C247	C246	No					-0.189	-0.355944	-0.597147	-0.359482	-0.398784	-0.363404	-0.325073	-0.374133	-0.341355	-0.101	-0.276	-0.45074	-0.449958	-0.364484	-0.551463	-0.300464	-0.468008	-0.470971	-0.461531	-0.291182	-0.49816
2611	228	25S	248	A248	A247	No					-0.027	-0.0304104	0.0129263	-0.233026	-0.0686131	-0.148404	-0.207861	-0.149988	-0.120985	-0.058	-0.041	-0.0183476	-0.031351	-0.0751452	0.0370621	-0.0854364	-0.0931294	-0.105669	-0.143406	-0.0779966	-0.117004
5069	229	25S	249	C249	C248	No					-0.522	-0.518176	-0.46656	-0.52435	-0.358555	-0.391631	-0.503909	-0.401258	-0.460048	-0.772	-0.489	-0.548789	-0.463142	-0.512696	-0.486598	-0.512882	-0.486189	-0.521942	-0.559317	-0.57262	-0.417888
1737	230	25S	250	G250	G249	No					0.184	0.0726838	0.143541	0.0126767	0.0555549	0.0165135	-0.0208004	0.0623112	0.0507456	0.074	-0.058	0.0962278	0.0612036	0.0761457	0.107086	0.0564709	0.016094	0.0084861	-0.0308864	-0.0362196	0.0100793
3397	231	25S	251	A251	A250	No					-0.165	-0.104489	0.13971	0.0531051	0.101392	0.0777056	-0.0149983	0.10957	0.0395085	-0.117	-0.063	-0.0257268	-0.046429	-0.0533953	-0.00322885	-0.00500986	0.0426693	0.00636958	-0.0804781	-0.189092	-0.0883547
2604	232	25S	252	G252	G251	No					-0.076	0.069218	0.224224	0.240644	0.254533	0.228019	0.179018	0.203729	0.17819	0.071	0.08	0.186229	0.213405	0.143188	0.200031	0.172944	0.220611	0.176034	0.187976	0.00451416	0.147592
781	233	25S	253	G253	G252	No					0.284	0.299734	0.237482	0.259546	0.153286	0.205109	0.253315	0.175563	0.190703	0.25	0.319	0.264315	0.206273	0.283753	0.246685	0.242055	0.256078	0.217846	0.242102	0.311803	0.232051
3541	234	25S	254	C254	C253	No					-0.052	-0.020225	-0.299725	-0.0683982	-0.253785	-0.0632029	-0.0121322	-0.131655	0.00489477	0.099	-0.04	-0.112246	-0.136638	-0.118324	-0.21245	-0.100673	-0.143395	-0.0933404	-0.0665796	-0.0305936	-0.150435
624	235	25S	255	G255	G254	No					0.274	0.284338	0.410661	0.294418	0.437926	0.288751	0.291673	0.313362	0.256137	0.219	0.257	0.368026	0.373212	0.35875	0.374949	0.280957	0.377938	0.303563	0.372212	0.264541	0.375373
2585	236	25S	256	C256	C255	No					0.049	0.00867388	-0.120159	-0.0905132	-0.117872	-0.0846528	-0.100233	-0.0822884	-0.0450372	0.14	0.114	-0.0789071	-0.0492315	-0.0992356	-0.0451054	-0.0767739	-0.163328	-0.0735697	-0.103151	0.0242734	-0.0513196
4826	237	25S	257	U257	U256	No					-0.184	-0.457825	-0.620514	-0.434509	-0.514979	-0.483105	-0.311559	-0.509715	-0.486074	-0.434	-0.237	-0.468725	-0.519967	-0.467774	-0.582929	-0.386128	-0.517262	-0.435364	-0.382121	-0.330867	-0.42011
1275	238	25S	258	G258	G257	No					0.173	0.149208	0.303759	0.183748	0.204569	0.250018	0.14992	0.228005	0.227507	0.121	0.049	0.279667	0.260822	0.242179	0.280699	0.232792	0.248728	0.255113	0.305201	0.28	0.320785
2169	239	25S	259	U259	U258	No					0.069	0.0358293	0.0868839	-0.0152003	0.0247375	0.0186846	0.0558358	0.106369	0.0118234	0.177	0.089	0.102773	0.0837769	0.0602955	0.13318	0.0836162	0.0747165	0.0976074	0.0424175	0.0665127	0.0536751
3729	240	25S	260	C260	C259	No					-0.055	-0.168073	-0.283374	-0.198732	-0.198739	-0.169827	-0.269999	-0.264734	-0.187366	-0.044	-0.084	-0.370393	-0.257198	-0.295786	-0.27786	-0.213363	-0.293801	-0.188998	-0.296569	-0.186212	-0.294052
4435	241	25S	261	U261	U260	No					-0.293	-0.300727	-0.350199	-0.237805	-0.36237	-0.329254	-0.267362	-0.35138	-0.287561	-0.343	-0.161	-0.332528	-0.358367	-0.347256	-0.401713	-0.339746	-0.376603	-0.373208	-0.393436	-0.318344	-0.424355
1710	242	25S	262	A262	A261	No					-0.013	0.170486	0.227498	0.121308	0.141191	0.089713	0.100233	0.126694	0.109776	0.205	0.038	0.16109	0.143912	0.202733	0.204683	0.141107	0.190002	0.208698	0.152169	0.165681	0.161995
4811	243	25S	263	C263	C262	No					-0.394	-0.40148	-0.385922	-0.301148	-0.25287	-0.306536	-0.317272	-0.286489	-0.243217	-0.524	-0.409	-0.369468	-0.394184	-0.382434	-0.39162	-0.387744	-0.330212	-0.367465	-0.314974	-0.414449	-0.325924
1041	244	25S	264	G264	G263	No					0.279	0.248315	0.226801	0.0996862	0.23213	0.205156	0.150664	0.210263	0.115817	0.179	0.113	0.134982	0.2188	0.203479	0.183912	0.173918	0.17468	0.135457	0.222324	0.166151	0.19274
2559	245	25S	265	A265	A264	No					-0.081	0.12607	0.253071	0.264479	0.361076	0.248394	0.184049	0.297634	0.267624	-0.165	-0.035	0.189493	0.180042	0.119446	0.119924	0.132933	0.241969	0.220712	0.273126	0.0573523	0.213762
831	246	25S	266	G266	G265	No					0.209	0.3164	0.320902	0.329184	0.323364	0.327953	0.26357	0.298803	0.3206	0.256	0.215	0.331022	0.321843	0.331186	0.322622	0.319469	0.355644	0.313294	0.34235	0.304857	0.38246
3019	247	25S	267	U267	U266	No					0.024	-0.146225	-0.248098	-0.488993	-0.543217	-0.465455	-0.275217	-0.353311	-0.559353	0.091	-0.03	-0.0923061	-0.190681	-0.0833545	0.000124048	-0.170773	-0.232887	-0.287426	-0.478486	-0.0776477	-0.331726
2964	248	25S	268	C268	C267	No					0.024	-0.045223	-0.172449	0.0108232	-0.0542971	-0.0342822	0.0684761	-0.0815859	-0.00994435	-0.074	-0.036	-0.0260261	0.0249794	-0.0358637	0.0239771	0.0790101	-0.052786	-0.0797021	-0.146492	-0.125878	-0.111309
1798	249	25S	269	G269	G268	No					0.092	0.150521	0.238337	0.295575	0.24213	0.279297	0.212621	0.234503	0.383832	0.172	0.115	0.226547	0.233987	0.206535	0.195117	0.213321	0.273695	0.21595	0.22437	0.140836	0.30347
3133	250	25S	270	G270	G269	No					-0.066	-0.0382256	0.0421735	0.0774932	0.0630965	0.0626984	0.0223951	0.0606572	0.0706344	-0.109	0.006	0.0236311	-0.0149463	-0.05533	-0.0392821	0.0315853	0.015198	0.0529856	0.0655433	-0.0327143	0.0070773
2212	251	25S	271	G271	G270	No					0.109	0.0757527	0.00839763	0.0259919	-0.111724	-0.00996477	0.0920256	-0.00997506	-0.0267099	0.042	0.171	0.0226647	0.0175767	0.0274194	0.0397961	0.00399198	-0.0256752	0.0127321	0.0823479	0.0596804	0.00874515
3359	252	25S	272	U272	U271	No					-0.049	-0.156774	-0.174695	-0.180654	-0.0943908	-0.173216	-0.200342	-0.165118	-0.211016	0.007	-0.063	-0.157599	-0.143891	-0.143978	-0.202527	-0.175561	-0.183479	-0.184798	-0.139972	-0.0786066	-0.141199
4612	253	25S	273	U273	U272	No					-0.347	-0.286537	-0.364991	-0.154221	-0.275297	-0.239029	-0.215321	-0.259571	-0.220372	-0.297	-0.265	-0.321241	-0.287905	-0.314166	-0.3716	-0.257455	-0.326769	-0.220221	-0.22525	-0.273823	-0.308195
946	254	25S	274	G274	G273	No					0.259	0.207581	0.323298	0.233178	0.304852	0.305646	0.217933	0.326729	0.273475	0.312	0.264	0.264858	0.274752	0.270554	0.316464	0.23871	0.284117	0.302174	0.327042	0.241106	0.280103
2921	255	25S	275	U275	U274	No					-0.038	-0.0468228	-0.0118397	-0.191961	-0.12535	-0.143177	-0.0884555	-0.118347	-0.159919	-0.093	-0.132	-0.0919461	-0.0990461	-0.0935295	-0.0946098	-0.125823	-0.076966	-0.0864406	-0.0768549	-0.0946607	-0.0255003
4299	256	25S	276	U276	U275	No					-0.255	-0.299515	-0.41219	-0.497838	-0.353638	-0.429277	-0.406863	-0.450709	-0.426424	-0.198	-0.256	-0.384861	-0.350538	-0.284744	-0.277005	-0.348361	-0.368815	-0.400698	-0.444337	-0.233519	-0.38141
3961	257	25S	277	U277	U276	No					-0.28	-0.145502	-0.110965	-0.0362588	-0.104736	-0.0724297	-0.0336035	-0.0480191	-0.0104581	-0.41	-0.26	-0.0911982	-0.106358	-0.100119	-0.0779722	-0.102989	-0.0471828	-0.0629613	-0.110576	-0.119726	-0.11073
1392	258	25S	278	G278	G277	No					0.088	0.260426	0.313056	0.297826	0.245124	0.244686	0.242066	0.205155	0.223369	0.122	0.05	0.205644	0.21081	0.196129	0.213607	0.202891	0.217417	0.180373	0.178853	0.160306	0.214618
3290	259	25S	279	G279	G278	No					-0.069	-0.0671867	-0.00689371	0.0366254	0.0260786	0.0030996	0.0101761	-0.00402363	0.0741319	0.087	-0.003	-0.0204832	-0.049321	-0.0570094	-0.0741513	-0.0546657	0.000260193	-0.0379724	-0.0102071	-0.094595	-0.0327219
1682	260	25S	280	G280	G279	No					0.17	0.168487	0.0817286	0.144636	0.0974212	0.096036	0.0699757	0.055511	0.0489822	0.059	0.104	0.120551	0.105054	0.105208	0.081162	0.0759229	0.0528736	0.0765957	0.114269	0.112176	0.0552512
3258	261	25S	281	A281	A280	No					-0.106	-0.0659849	-0.156116	-0.223982	-0.183624	-0.187065	-0.122844	-0.0812937	-0.238036	-0.103	-0.156	-0.0914904	-0.123454	-0.161076	-0.1395	-0.10848	-0.133649	-0.116571	-0.17071	-0.0650004	-0.1834
1880	262	25S	282	A282	A281	No					0.191	0.0155232	0.15846	0.111244	0.153326	0.15162	0.0645474	0.236191	0.180507	0.188	0.07	0.112944	0.104669	0.12177	0.136172	0.125882	0.123589	0.11031	0.0962613	0.100091	0.197352
4810	263	25S	283	U283	U282	No					-0.369	-0.410754	-0.342893	-0.216926	-0.187979	-0.209023	-0.314406	-0.261989	-0.158915	-0.266	-0.231	-0.381724	-0.366462	-0.275548	-0.330541	-0.255984	-0.30715	-0.205984	-0.295356	-0.291263	-0.327319
1611	264	25S	284	G284	G283	No					0.167	0.058287	0.163071	0.110208	0.14277	0.0825448	0.0563832	0.15391	0.0997397	0.136	0.268	0.110002	0.134912	0.144645	0.165589	0.126006	0.139007	0.173328	0.084242	0.192902	0.177729
3115	265	25S	285	C285	C284	No					0.006	-0.0890223	-0.0988724	-0.178844	0.0238652	-0.0305282	-0.148515	-0.116993	-0.151024	-0.141	0.037	-0.214853	-0.218226	-0.108939	-0.16531	-0.184824	-0.127628	-0.249143	-0.166358	-0.168915	-0.161792
2715	266	25S	286	A286	A285	No					0.04	0.0278841	0.186429	0.191083	0.118966	0.211178	0.111822	0.126597	0.184123	-0.001	0.135	0.107827	0.0836349	4.1176e-05	0.05617	0.0762435	0.136764	0.124469	0.15715	-0.0385338	0.126378
324	267	25S	287	G287	G286	No					0.497	0.604259	0.63072	0.62694	0.630476	0.658002	0.640451	0.632072	0.635939	0.533	0.514	0.625674	0.667136	0.631043	0.628632	0.629404	0.682361	0.616529	0.659838	0.57852	0.662713
124	268	25S	288	C288	C287	No					0.379	0.427683	0.353747	0.536227	0.385366	0.443485	0.457306	0.357007	0.448858	0.432	0.461	0.365766	0.412062	0.413385	0.352325	0.451581	0.421269	0.382843	0.426785	0.395566	0.337739
296	269	25S	289	C289	C288	No					0.42	0.366829	0.286356	0.373227	0.220669	0.32886	0.383209	0.254224	0.303315	0.529	0.421	0.365887	0.377909	0.357274	0.308261	0.380077	0.332269	0.415554	0.41259	0.375335	0.338888
1620	270	25S	290	C290	C289	No					0.133	0.15366	0.151457	0.118737	0.116658	0.0974658	0.0974349	0.0783269	0.0752569	0.126	-0.128	0.19841	0.191307	0.148717	0.137075	0.167719	0.145327	0.110805	0.16673	0.164256	0.17915
4217	271	25S	291	C291	C290	No					-0.224	-0.208787	-0.399794	-0.358268	-0.393277	-0.356081	-0.208096	-0.357013	-0.179517	-0.28	-0.234	-0.322121	-0.296779	-0.286553	-0.426329	-0.242626	-0.330877	-0.392103	-0.250146	-0.267313	-0.272183
2697	272	25S	292	A292	A291	No					-0.028	0.0266831	-0.00556681	0.0629446	0.0326481	0.0490913	0.0277129	-0.00941651	0.0763052	-0.121	-0.027	0.0418475	0.0653304	0.0180278	0.00291826	0.0129669	0.00230553	0.124606	0.117011	0.0416811	0.0973906
2975	273	25S	293	A293	A292	No					-0.07	-0.0988094	0.131727	0.122149	0.209586	0.121468	-0.0369884	0.19873	0.16069	-0.013	0.05	0.0893155	0.0817758	0.201029	0.0861545	0.0502418	0.193845	0.209248	0.159251	0.0680625	0.181083
4567	274	25S	294	U294	U293	No					-0.384	-0.417314	-0.493489	-0.986576	-0.650216	-0.693191	-0.707621	-0.616483	-0.953655	-0.378	-0.508	-0.443499	-0.529986	-0.298909	-0.248325	-0.542598	-0.409715	-0.54482	-0.636191	-0.292028	-0.460072
4912	275	25S	295	C295	C294	No					-0.36	-0.338864	-0.701928	-0.326276	-0.500909	-0.479244	-0.284794	-0.522099	-0.532352	-0.433	-0.285	-0.597056	-0.520382	-0.497331	-0.501688	-0.441221	-0.569189	-0.516301	-0.447485	-0.411674	-0.674167
1679	276	25S	296	G296	G295	No					0.095	0.197092	0.156937	0.281127	0.271385	0.228803	0.274814	0.264844	0.277772	0.196	0.158	0.128046	0.0481198	-0.0736353	0.0742857	0.143986	-0.0595266	0.0633507	0.0328112	0.0804362	0.0362785
1189	277	25S	297	G297	G296	No					0.239	0.185013	0.339045	0.334192	0.348238	0.338297	0.265054	0.305799	0.378175	0.192	0.232	0.308801	0.33813	0.174396	0.331123	0.264945	0.312103	0.298471	0.310574	0.108398	0.298154
2467	278	25S	298	G298	G297	No					0.001	0.00710058	-0.00244686	-0.18095	-0.100346	-0.0690589	-0.128024	-0.0109466	-0.0654798	0.082	-0.073	-0.0044862	-0.0178539	0.00393761	0.06265	-0.0237628	-0.0429753	-0.0877408	-0.191984	0.0073769	-0.0857904
3948	279	25S	299	C299	C298	No					-0.177	-0.0872496	-0.22841	-0.100072	-0.242106	-0.199464	-0.0370849	-0.215855	-0.160139	-0.247	-0.089	-0.248519	-0.236148	-0.365852	-0.337567	-0.196521	-0.272907	-0.264493	-0.22493	-0.109502	-0.230176
4479	280	25S	300	G300	G299	No					-0.347	-0.40343	-0.075678	-0.159908	-0.10022	-0.196388	-0.299251	-0.106601	-0.148173	-0.472	-0.313	-0.232389	-0.201331	-0.226833	-0.164004	-0.246069	-0.150746	-0.149817	-0.215491	-0.28669	-0.175672
867	281	25S	301	G301	G300	No					0.315	0.211973	0.357991	0.24506	0.224705	0.239328	0.218606	0.228548	0.243813	0.288	0.258	0.221179	0.243277	0.311333	0.180461	0.202492	0.23268	0.264823	0.224477	0.218392	0.294459
3742	282	25S	302	U302	U301	No					-0.136	-0.166421	-0.19576	-0.118658	-0.15193	-0.11709	-0.113251	-0.2059	-0.103433	-0.031	-0.031	-0.124983	-0.13954	-0.0865529	-0.229483	-0.170505	-0.0929202	-0.140156	-0.0973981	-0.118818	-0.0872586
4465	283	25S	303	A303	A302	No					-0.156	-0.35564	-0.506358	-0.408319	-0.469812	-0.429593	-0.449132	-0.528515	-0.491021	-0.137	-0.472	-0.305245	-0.302745	-0.234319	-0.351546	-0.276979	-0.370689	-0.399007	-0.283986	-0.409224	-0.409324
1399	284	25S	304	A304	A303	No					0.152	0.17194	0.214251	0.137741	0.203801	0.228202	0.170276	0.250822	0.163738	0.13	0.153	0.226788	0.209257	0.174468	0.218687	0.190623	0.237868	0.239857	0.202177	0.125638	0.183979
1236	285	25S	305	A305	A304	No					0.114	0.275598	0.29291	0.254183	0.340822	0.330874	0.178574	0.33049	0.345339	0.154	0.273	0.273997	0.27216	0.279902	0.266301	0.231558	0.290543	0.299856	0.280005	0.192843	0.232239
2123	286	25S	306	U306	U305	No					0.102	0.0701261	0.198648	0.0171544	0.0819464	0.0862739	0.0639106	0.154182	0.111771	0.098	0.053	0.0903497	0.14468	0.19129	0.125032	0.129663	0.183745	0.151361	0.206776	0.173428	0.184145
1450	287	25S	307	U307	U306	No					0.095	0.24003	0.228761	0.158024	0.162205	0.116259	0.210508	0.213188	0.173124	0.043	0.179	0.262425	0.200869	0.271035	0.221654	0.223998	0.232917	0.194015	0.296107	0.258601	0.263436
3010	288	25S	308	C308	C307	No	ncR4	8		SnoRNA not expressed	-0.004	-0.0206485	-0.313693	-0.193059	-0.301051	-0.235494	-0.158789	-0.280128	-0.405204	0.075	-0.137	-0.140488	-0.180676	-0.0507049	-0.0293167	-0.188305	-0.10316	-0.22619	-0.179276	-0.0484515	-0.134831
4348	289	25S	309	C309	C308	No					-0.207	-0.179799	-0.404868	-0.135598	-0.273282	-0.254218	-0.00232794	-0.301704	-0.132554	-0.258	-0.123	-0.350717	-0.411062	-0.370717	-0.446037	-0.245059	-0.347774	-0.287598	-0.276281	-0.11967	-0.327278
416	290	25S	310	G310	G309	No					0.353	0.369148	0.402091	0.433821	0.386238	0.356084	0.400009	0.372404	0.404749	0.372	0.387	0.384808	0.420581	0.364201	0.378764	0.377572	0.379176	0.420547	0.414467	0.329846	0.428016
471	291	25S	311	U311	U310	No					0.397	0.409603	0.454978	0.474684	0.411325	0.416021	0.459959	0.442912	0.419305	0.432	0.321	0.487229	0.490203	0.453292	0.506632	0.487767	0.470076	0.470051	0.460538	0.440263	0.487745
2674	292	25S	312	C312	C311	No					-0.074	0.0352357	-0.0051986	-0.0516039	-0.0478581	0.00127714	-0.0116454	-0.0677584	-0.0603801	-0.06	0.081	0.00565756	-0.0259807	-0.0100852	-0.00146721	0.010088	-0.0487898	0.0183194	0.0107096	0.0992425	0.00394248
3280	293	25S	313	C313	C312	No					-0.074	-0.144301	-0.103272	-0.163084	-0.105007	-0.111081	-0.203155	-0.109279	-0.0864577	-0.124	-0.012	-0.148229	-0.121856	-0.208655	-0.226433	-0.211621	-0.155709	-0.215037	-0.123981	-0.206347	-0.14374
2586	294	25S	314	A314	A313	No					-0.092	0.00815604	0.0211976	0.0649079	-0.0819159	0.00725295	-0.00381855	-0.0431278	-0.00375497	-0.133	-0.056	0.105252	0.0342125	0.0344423	0.146522	0.0810526	0.0547594	0.0115966	0.00766183	-0.0194767	0.0591804
3485	295	25S	315	A315	A314	No					-0.228	-0.0182669	0.083754	0.148167	0.0864839	0.1239	-0.00342253	0.145003	0.154088	-0.03	-0.173	0.0360683	0.0964348	0.0387404	0.0990981	0.0361803	0.176204	0.110376	0.177139	0.0513218	0.0867517
4012	296	25S	316	G316	G315	No					-0.15	-0.288568	0.0605428	-0.00110906	0.164653	0.102722	-0.0795753	0.103595	0.168989	-0.318	-0.137	-0.141854	-0.0423996	-0.182379	-0.0855232	-0.114645	-0.0271377	-0.0317789	-0.0665473	-0.236246	-0.0366753
808	297	25S	317	G317	G316	No					0.239	0.295425	0.302539	0.205867	0.215519	0.134874	0.256	0.264711	0.149079	0.356	0.224	0.246796	0.230293	0.286248	0.259343	0.252778	0.319192	0.21526	0.236475	0.267977	0.280275
3713	298	25S	318	C318	C317	No					-0.023	-0.228234	-0.251817	-0.193503	-0.132747	-0.103713	-0.131929	-0.19339	-0.131214	-0.008	0.045	-0.259712	-0.28192	-0.258702	-0.24254	-0.212309	-0.345187	-0.148865	-0.296672	-0.103305	-0.204435
4619	299	25S	319	U319	U318	No					-0.294	-0.406816	-0.365971	-0.449078	-0.252888	-0.362695	-0.367481	-0.339642	-0.341185	-0.326	-0.364	-0.461079	-0.474349	-0.453638	-0.51388	-0.47174	-0.49963	-0.469108	-0.510417	-0.438661	-0.491944
2922	300	25S	320	A320	A319	No					-0.041	-0.000666556	-0.0191572	-0.11899	-0.0222756	-0.0938104	-0.101667	-0.0763769	-0.0754143	-0.102	-0.146	-0.0627072	-0.0545275	-0.102845	-0.0623746	-0.0540134	-0.121073	-0.0670356	-0.0860014	-0.165273	-0.0648049
2301	301	25S	321	A321	A320	No					0.079	0.0576223	-0.0267243	-0.040332	-0.0692023	-0.0877342	-0.0345672	-0.111634	-0.0946915	0.009	-0.101	0.0500742	0.048029	0.0871569	0.0164222	0.0458748	-0.0297225	-0.0195559	0.0203292	-0.0298751	-0.0229335
2361	302	25S	322	A322	A321	No					-0.013	0.0876979	0.0356732	0.105074	0.0170295	0.0330365	0.00379153	0.0735806	0.0438247	-0.009	0.042	0.056232	0.0974356	0.0568161	0.0489027	0.0977328	0.0297379	0.0889528	0.0940209	0.064974	0.0779285
3897	303	25S	323	U323	U322	No					-0.115	-0.239756	-0.270881	-0.197905	-0.18401	-0.188593	-0.160337	-0.185482	-0.175707	-0.24	-0.111	-0.245198	-0.204967	-0.21966	-0.216812	-0.179903	-0.200701	-0.232309	-0.205323	-0.173577	-0.209565
1897	304	25S	324	A324	A323	No					0.148	0.083653	0.017412	-0.125268	-0.158318	-0.0701214	-0.0276218	-0.0474254	-0.169855	0.213	0.139	0.133888	0.0483445	0.144949	0.18368	0.0654952	0.0487407	0.0246231	-0.0185148	0.128178	-0.0253622
2410	305	25S	325	C325	C324	No					0.055	0.0644276	0.0721947	0.154085	0.18482	0.15121	0.124052	0.103985	0.152312	0.119	0.009	0.132691	0.120897	0.0834997	0.107713	0.074221	0.145967	0.0955114	0.0941125	0.0546497	0.0690798
1814	306	25S	326	G326	G325	No					0.108	0.164138	0.185542	0.237759	0.219653	0.212983	0.245279	0.172716	0.249272	0.31	0.065	0.155065	0.153722	0.182925	0.172022	0.204733	0.178224	0.207965	0.181635	0.140536	0.0945089
1554	307	25S	327	G327	G326	No					0.157	0.2394	0.2739	0.299666	0.28206	0.314372	0.231564	0.291376	0.275078	0.085	0.254	0.282556	0.264777	0.268468	0.25196	0.296196	0.283613	0.261012	0.251559	0.188988	0.295961
1607	308	25S	328	G328	G327	No					0.257	0.131067	-0.0380174	-0.049785	-0.203463	-0.180742	-0.0027446	-0.0496799	-0.180377	0.144	0.112	0.0509973	0.036765	0.0964427	0.0850822	0.0761452	0.024135	0.0558131	-0.0108667	0.134599	0.020639
5075	309	25S	329	C329	C328	No					-0.48	-0.482268	-0.747915	-0.451957	-0.688312	-0.466416	-0.445772	-0.66499	-0.536637	-0.552	-0.534	-0.643648	-0.62331	-0.605654	-0.687199	-0.609952	-0.628945	-0.622492	-0.620084	-0.429651	-0.495137
2411	310	25S	330	G330	G329	No					0.022	0.0221687	-0.0336537	-0.128187	-0.097855	-0.128105	-0.069198	-0.0968446	-0.144931	-0.026	0.145	0.00947802	0.0348194	0.0111114	-0.0887064	-0.0220675	-0.0363501	-0.0644911	0.037879	0.0180815	0.0589775
4167	311	25S	331	A331	A330	No					-0.367	-0.158693	-0.0460328	-0.0626113	-0.0451254	-0.0745396	-0.12838	-0.042913	-0.140841	-0.344	-0.239	-0.0563297	-0.0410474	-0.0821046	-0.0306503	-0.132733	-0.0124438	-0.0419297	0.0899569	-0.154244	-0.0209437
1806	312	25S	332	G332	G331	No					0.017	0.077485	0.214145	0.0197116	0.130681	0.0111342	0.0537045	0.0504128	0.00191824	0.017	0.034	0.136364	0.106289	0.114703	0.120707	0.0216425	0.155727	0.077313	0.0760247	0.0338691	0.125474
4149	313	25S	333	A333	A332	No					-0.265	-0.189223	-0.100762	-0.0204777	0.0266898	-0.0340466	-0.0889746	-0.0586585	0.0587441	-0.027	-0.154	-0.230892	-0.177679	-0.192558	-0.184955	-0.197752	-0.118287	-0.136525	-0.0646025	-0.134787	-0.187992
293	314	25S	334	G334	G333	No					0.309	0.325409	0.464423	0.393599	0.51218	0.458767	0.312577	0.445455	0.470414	0.279	0.329	0.330318	0.355023	0.315335	0.367452	0.366596	0.40691	0.390551	0.42932	0.294689	0.335589
510	315	25S	335	A335	A334	No					0.309	0.414758	0.392345	0.36448	0.412044	0.382991	0.323168	0.423323	0.416049	0.287	0.34	0.364063	0.347494	0.365402	0.365492	0.367299	0.339505	0.378699	0.356872	0.398614	0.340781
825	316	25S	336	C336	C335	No					0.317	0.234511	0.250154	0.176774	0.215304	0.208717	0.207876	0.25519	0.3119	0.328	0.156	0.252037	0.185163	0.149583	0.237184	0.237176	0.2033	0.236342	0.146268	0.217833	0.215319
5093	317	25S	337	C337	C336	No					-0.317	-0.570188	-0.807624	-0.542981	-0.749411	-0.49287	-0.47225	-0.599185	-0.411821	-0.584	-0.451	-0.741049	-0.640601	-0.640023	-0.749633	-0.542629	-0.752994	-0.676448	-0.689234	-0.537733	-0.752463
1767	318	25S	338	G338	G337	No					0.13	0.0863998	0.0957479	0.0156866	-0.0258611	0.0232282	0.133606	0.0631217	-0.0183915	0.207	0.251	0.0976348	0.0763188	0.0515267	0.0945533	0.0927697	0.0142361	0.0885501	0.0445429	0.143217	0.0871795
3060	319	25S	339	A339	A338	No					-0.07	-0.148016	0.0123144	-0.177634	-0.0667567	-0.139265	-0.121688	-0.169568	-0.177479	-0.075	-0.148	0.00615505	-0.0150473	-0.0369184	-0.0339538	-0.12139	-0.0365974	-0.0718929	-0.130372	-0.0112094	0.0546471
4546	320	25S	340	U340	U339	No					-0.281	-0.344683	-0.524911	-0.396996	-0.410608	-0.396207	-0.3407	-0.40239	-0.416828	-0.297	-0.369	-0.396731	-0.38882	-0.270219	-0.408645	-0.403799	-0.337114	-0.419995	-0.402682	-0.310813	-0.395495
4803	321	25S	341	A341	A340	No					-0.434	-0.332061	-0.387482	-0.238664	-0.376542	-0.314567	-0.31043	-0.354695	-0.378637	-0.412	-0.222	-0.341298	-0.347163	-0.264022	-0.331799	-0.273428	-0.247514	-0.297196	-0.256426	-0.288487	-0.347077
731	322	25S	342	G342	G341	No					0.283	0.28	0.393451	0.211286	0.332234	0.226308	0.223088	0.282176	0.244924	0.387	0.344	0.376014	0.368236	0.362757	0.414987	0.309326	0.348006	0.368338	0.291646	0.283884	0.341793
5145	323	25S	343	C343	C342	No					-0.416	-0.529499	-0.916458	-0.496037	-0.686844	-0.583979	-0.548711	-0.67745	-0.66835	-0.665	-0.436	-0.690665	-0.730668	-0.596924	-0.666561	-0.532407	-0.626743	-0.662805	-0.535288	-0.506895	-0.70548
828	324	25S	344	G344	G343	No					0.228	0.277787	0.426542	0.352357	0.435028	0.318885	0.274794	0.414385	0.367924	0.396	0.225	0.295563	0.314368	0.243022	0.30606	0.233096	0.259308	0.300257	0.270036	0.182938	0.331965
620	325	25S	345	A345	A344	No					0.218	0.318394	0.410639	0.374018	0.41626	0.423817	0.314057	0.448495	0.344398	0.213	0.226	0.379621	0.35541	0.337293	0.337952	0.316334	0.337621	0.389857	0.398741	0.303466	0.364845
671	326	25S	346	A346	A345	No					0.282	0.344967	0.483922	0.385916	0.394019	0.343427	0.367421	0.410762	0.41261	0.31	0.254	0.442111	0.394144	0.356238	0.385525	0.362888	0.456815	0.447601	0.385823	0.383182	0.423405
4310	327	25S	347	C347	C346	No					-0.354	-0.374063	-0.207447	-0.346094	-0.273048	-0.242047	-0.301445	-0.360528	-0.25658	-0.269	-0.264	-0.369477	-0.286634	-0.423138	-0.275997	-0.323625	-0.371861	-0.476844	-0.359385	-0.586597	-0.316658
3044	328	25S	348	A348	A347	No					-0.07	-0.0727165	0.0024408	-0.178346	-0.122871	-0.0942249	-0.116023	-0.113922	-0.105281	-0.144	-0.211	-0.126093	-0.108419	-0.102201	-0.0857551	-0.132956	-0.080674	-0.13232	-0.111981	-0.152296	-0.116664
2700	329	25S	349	A349	A348	No					0.003	0.0355206	0.170011	0.276327	0.239691	0.245381	0.238559	0.286123	0.36887	0.226	0.134	0.154807	0.163895	0.202362	0.181002	0.147511	0.281896	0.295365	0.238605	0.194063	0.252562
799	330	25S	350	G350	G349	No					0.232	0.275179	0.425028	0.358195	0.408612	0.363462	0.253464	0.413234	0.412148	0.3	0.134	0.338261	0.358152	0.292545	0.284565	0.29552	0.314308	0.368067	0.345798	0.34224	0.367124
2762	331	25S	351	U351	U350	No					0.035	0.0362803	-0.0124081	0.129841	0.0609366	0.110099	0.0523147	0.0367953	0.0436972	-0.061	0.066	-0.00882406	-0.0098619	0.0126845	-0.0223269	0.0372582	0.0290665	-0.018213	0.0425877	0.0228829	-0.0172349
167	332	25S	352	A352	A351	No					0.307	0.330831	0.320082	0.280347	0.343957	0.281535	0.274954	0.323908	0.331249	0.37	0.253	0.337933	0.305585	0.344628	0.360521	0.343215	0.349048	0.375646	0.325984	0.32364	0.32086
656	333	25S	353	C353	C352	No					0.362	0.285085	0.263952	0.229206	0.236351	0.233203	0.253701	0.270346	0.214691	0.383	0.337	0.29636	0.240863	0.307197	0.277158	0.249526	0.25626	0.277559	0.231914	0.311711	0.23521
4629	334	25S	354	C354	C353	No					-0.352	-0.261366	-0.536088	-0.276972	-0.431746	-0.273267	-0.211847	-0.451274	-0.273262	-0.38	-0.105	-0.432545	-0.325201	-0.291829	-0.430925	-0.148768	-0.381937	-0.296907	-0.311706	-0.240971	-0.435357
768	335	25S	355	G355	G354	No					0.308	0.309312	0.284929	0.176852	0.242019	0.149247	0.181775	0.232178	0.201818	0.269	0.215	0.300208	0.264963	0.281545	0.286536	0.221954	0.27533	0.227727	0.174897	0.236226	0.21912
4794	336	25S	356	C356	C355	No					-0.417	-0.326939	-0.589018	-0.455926	-0.695213	-0.495391	-0.277061	-0.602113	-0.520136	-0.316	-0.254	-0.492637	-0.45699	-0.477179	-0.507504	-0.427803	-0.509426	-0.518507	-0.403139	-0.343519	-0.364959
1425	337	25S	357	G357	G356	No					0.113	0.132505	0.258996	0.130613	0.190674	0.112981	0.139689	0.216623	0.1456	0.019	0.148	0.212722	0.198066	0.125645	0.216477	0.115844	0.237571	0.143684	0.190425	0.165148	0.254611
3292	338	25S	358	A358	A357	No					-0.179	-0.0936599	0.142245	0.0320991	0.143609	0.0506416	-0.0500254	0.0726742	0.0443266	-0.252	-0.255	0.0280674	0.0291094	-0.0530546	0.0161483	-0.0894502	0.109281	0.0122654	0.0904557	-0.105677	0.0901266
2916	339	25S	359	G359	G358	No					-0.079	0.00141662	0.150999	0.11826	0.210039	0.142067	0.0394851	0.152943	0.184734	-0.063	0.037	0.105057	0.0689386	-0.000772263	0.120966	-0.0123308	0.161039	0.0973178	0.106467	-0.0427741	0.143929
1305	340	25S	360	G360	G359	No					0.264	0.219692	0.0520809	0.195195	0.0252467	0.120048	0.228175	0.0772172	0.0544483	0.271	0.239	0.179682	0.120198	0.172167	0.0807292	0.140476	0.0471299	0.118199	0.12912	0.140028	0.164761
4197	341	25S	361	U361	U360	No					-0.083	-0.23677	-0.550944	-0.322112	-0.514947	-0.440933	-0.258563	-0.493625	-0.515959	-0.133	-0.417	-0.393165	-0.313392	-0.331122	-0.434024	-0.304089	-0.509078	-0.43363	-0.401726	-0.386558	-0.501395
4062	342	25S	362	A362	A361	No					-0.12	-0.245191	-0.401222	-0.353311	-0.429857	-0.439803	-0.240392	-0.461168	-0.50921	-0.137	-0.317	-0.28913	-0.345216	-0.262755	-0.278232	-0.216579	-0.437064	-0.446281	-0.391784	-0.315666	-0.394928
2507	343	25S	363	A363	A362	No					0.041	-0.0299392	-0.00358465	-0.143683	-0.0526514	-0.0655651	-0.148198	-0.0487174	-0.0672495	-0.226	-0.067	-0.0240964	-0.00869816	0.00603684	0.0390786	0.012227	-0.118213	-0.00280216	-0.071501	0.0144639	-0.104111
4620	344	25S	364	A364	A363	No					-0.345	-0.352513	-0.143345	-0.186209	-0.0107321	-0.13961	-0.284271	-0.0356439	-0.0690127	-0.495	-0.183	-0.274501	-0.185337	-0.192292	-0.187205	-0.179886	-0.102089	-0.125129	-0.174291	-0.205931	-0.199109
2052	345	25S	365	G365	G364	No					0.057	0.08082	0.157614	0.101395	0.195734	0.206478	0.0615177	0.172521	0.173574	0.261	0.032	0.113262	0.12095	0.0897928	0.158114	0.105529	0.0908791	0.122818	0.0638827	0.0867979	0.113126
2104	346	25S	366	A366	A365	No					0.091	0.0594318	0.0949183	0.0309091	0.037438	0.0617988	-0.016585	0.027603	0.0634135	0.215	0.162	0.0738319	0.074193	0.0891215	0.0620165	0.0483507	0.122982	0.127856	0.0732138	0.0892183	0.0651093
4664	347	25S	367	U367	U366	No					-0.353	-0.321953	-0.345888	-0.231986	-0.176712	-0.188792	-0.150419	-0.213911	-0.0455864	-0.22	-0.173	-0.329804	-0.380723	-0.33489	-0.352325	-0.218363	-0.281074	-0.256025	-0.276251	-0.207866	-0.274834
1525	348	25S	368	G368	G367	No					0.182	0.149753	0.14615	0.2012	0.0164272	0.162804	0.168609	0.13473	0.157008	0.169	0.308	0.141177	0.174248	0.156736	0.131544	0.147	0.15492	0.15079	0.160768	0.140691	0.138859
1488	349	25S	369	A369	A368	No					0.186	0.211008	0.112415	0.129995	0.001834	0.0830529	0.081824	0.114781	0.0333571	0.171	-0.054	0.109093	0.100809	0.100518	0.0989553	0.106802	0.115307	0.0928606	0.131713	0.162861	0.0839665
1561	350	25S	370	A370	A369	No					0.072	0.193075	0.211374	0.108562	0.23297	0.1	0.125169	0.11746	0.0380791	0.057	0.078	0.217578	0.169035	0.13789	0.113036	0.103691	0.172924	0.205069	0.183861	0.109527	0.207272
1916	351	25S	371	A371	A370	No					0.097	0.0893488	0.134377	0.0882701	0.0905063	0.0181012	0.113369	0.025974	0.0639262	0.009	0.056	0.0842124	0.114186	0.105775	0.107034	0.0836305	0.11453	0.121558	0.0822071	0.11601	0.141519
3971	352	25S	372	A372	A371	No					-0.287	-0.137818	0.00752182	0.022443	0.0843544	0.0503666	-0.049002	0.00805925	0.0949167	-0.168	-0.115	-0.0648276	-0.0346415	-0.0120599	-0.0452528	-0.0968866	0.0347043	-0.0131985	0.0696675	-0.0416567	0.0568887
3736	353	25S	373	G373	G372	No					-0.179	-0.167483	0.161717	0.140159	0.300703	0.229443	0.0441255	0.246171	0.199019	-0.266	-0.103	-0.000304681	0.0207188	-0.0535224	-0.0238099	0.0419008	0.0838319	0.0934035	0.117349	0.0082387	0.0771821
949	354	25S	374	G374	G373	No					0.349	0.258589	0.225033	0.293365	0.283626	0.330184	0.253242	0.29294	0.307742	0.352	0.421	0.195848	0.270062	0.257961	0.160453	0.292678	0.255011	0.259715	0.292567	0.273164	0.271055
1280	355	25S	375	A375	A374	No					0.215	0.193841	0.186531	0.102742	0.189056	0.109232	0.135235	0.193391	0.201871	0.348	0.124	0.162048	0.199542	0.203693	0.21163	0.195802	0.210012	0.170336	0.174837	0.174858	0.183116
5211	356	25S	376	C376	C375	No					-0.807	-0.799746	-1.17009	-1.68704	-1.77644	-1.53003	-1.39365	-1.38242	-1.69515	-0.798	-0.838	-0.825044	-1.2145	-0.821126	-0.446684	-1.29692	-1.00146	-1.42191	-1.5312	-0.985934	-1.37738
4219	357	25S	377	U377	U376	No					-0.205	-0.19584	-0.503362	-0.303691	-0.463381	-0.383658	-0.265301	-0.353188	-0.352907	-0.121	0.058	-0.420818	-0.328264	-0.403121	-0.622807	-0.328028	-0.444129	-0.304338	-0.359422	-0.229683	-0.40294
226	358	25S	378	U378	U377	No					0.656	0.592266	0.670834	0.617889	0.693776	0.6622	0.594431	0.63442	0.623037	0.606	0.539	0.608426	0.639827	0.608805	0.62723	0.615069	0.628295	0.647764	0.644032	0.641871	0.682549
4934	359	25S	379	U379	U378	No					-0.468	-0.379613	-0.420797	-0.087252	-0.180443	-0.0408114	-0.134295	-0.0990874	-0.0394707	-0.341	-0.331	-0.403363	-0.371121	-0.400711	-0.414013	-0.247059	-0.317339	-0.21387	-0.225025	-0.255008	-0.254681
1330	360	25S	380	G380	G379	No					0.201	0.172787	0.256369	0.26599	0.261758	0.263766	0.33668	0.222934	0.336668	0.216	0.098	0.263335	0.262229	0.174072	0.217136	0.233381	0.208204	0.245308	0.220424	0.18194	0.238365
1187	361	25S	381	A381	A380	No					0.244	0.204295	0.281173	0.235918	0.307285	0.228796	0.227958	0.258552	0.302956	0.202	0.131	0.249599	0.234738	0.202106	0.186449	0.265438	0.262544	0.263723	0.259026	0.215237	0.259525
1307	362	25S	382	A382	A381	No					0.154	0.17798	0.340763	0.246343	0.313352	0.139465	0.237674	0.221774	0.174753	0.147	0.166	0.292286	0.228086	0.260447	0.26005	0.234774	0.206835	0.220244	0.23982	0.104073	0.207163
806	363	25S	383	A383	A382	No					0.199	0.336647	0.3264	0.229646	0.220046	0.184567	0.26145	0.140838	0.108865	0.269	0.072	0.305888	0.291615	0.281596	0.317088	0.245984	0.294694	0.268387	0.299225	0.221247	0.336068
3540	364	25S	384	A384	A383	No					-0.156	-0.118993	0.157953	0.049203	0.0166467	0.00163076	-0.0895242	-0.0113426	-0.0830615	-0.321	-0.153	0.00255261	0.0746424	0.10583	0.0393249	-0.0453668	0.0657439	-0.072754	0.094063	-0.125333	0.0507937
1976	365	25S	385	G385	G384	No					0.159	0.0451897	-0.0410084	-0.0273387	-0.100248	0.0177777	0.00574459	-0.0894196	-0.130518	0.112	0.297	0.042994	0.00117331	0.0628621	0.00475961	0.0224126	-0.0039108	0.0311958	0.0419592	0.154785	0.0220282
4739	366	25S	386	A386	A385	No					-0.437	-0.335914	-0.30074	-0.171909	-0.187117	-0.193634	-0.247791	-0.159005	-0.0977028	-0.457	-0.323	-0.170595	-0.169623	-0.293112	-0.237249	-0.233745	-0.157133	-0.27604	-0.232299	-0.406058	-0.262347
2787	367	25S	387	G387	G386	No	U38-1;U38-2	D2		Poor pairing	0.06	0.0182499	-0.263931	-0.0803846	-0.32057	-0.120346	-0.0472857	-0.212755	-0.0977037	0.086	0.198	-0.178257	-0.20824	-0.142776	-0.202655	-0.12976	-0.14207	-0.125351	-0.102156	0.0361003	-0.150588
4554	368	25S	388	A388	A387	No					-0.264	-0.27109	-0.338799	-0.18405	-0.218489	-0.191584	-0.18393	-0.170219	-0.168402	-0.114	-0.418	-0.284099	-0.203891	-0.236812	-0.24236	-0.203848	-0.184824	-0.15727	-0.19354	-0.195806	-0.227616
1844	369	25S	389	G389	G388	No					0.134	0.133964	0.0780633	0.13612	0.114183	0.119753	0.154138	0.0670189	0.0754208	-0.035	0.066	0.0374291	0.0507468	0.157586	0.0985512	0.13755	0.0763978	0.129166	0.087352	0.185601	0.0676127
2400	370	25S	390	U390	U389	No					0.088	0.0670141	-0.130273	0.0353199	-0.0846295	0.0365259	0.0628214	0.0270758	0.0703841	0.139	0.089	-0.0121424	-0.027035	0.0334448	-0.0133629	0.0809882	0.00234381	0.0572189	-0.0216364	0.164566	0.00699001
3256	371	25S	391	C391	C390	No					-0.045	-0.0538003	-0.163814	-0.205992	-0.129374	-0.119342	-0.0577543	-0.0928413	-0.0419682	0.085	0.15	-0.208857	-0.204178	-0.169687	-0.312322	-0.214375	-0.191442	-0.167354	-0.172228	-0.138774	-0.199543
2125	372	25S	392	A392	A391	No					0.078	0.000950677	0.180575	0.0136352	0.151663	0.0134196	0.0045886	0.136331	-0.0782505	-0.062	-0.008	0.0909461	0.0828195	0.00723776	0.104893	0.0175424	0.0813239	0.0720034	0.0159225	-0.0339151	0.0593345
602	373	25S	393	A393	A392	No					0.316	0.473603	0.490439	0.447738	0.510517	0.433126	0.404009	0.456353	0.424457	0.418	0.367	0.517442	0.497099	0.446802	0.537105	0.426915	0.417335	0.387893	0.395882	0.255894	0.428536
3409	374	25S	394	A394	A393	No					-0.219	-0.0459354	0.196843	0.0771612	0.101301	0.160737	-0.0181729	0.0870431	0.102639	-0.198	-0.207	0.0436035	0.0998041	-0.0181364	0.0800169	0.0399233	0.0371456	0.000223664	0.0817096	-0.0968405	0.0998294
2885	375	25S	395	G395	G394	No					0.056	-0.0501126	-0.186064	-0.180183	-0.187063	-0.299135	-0.247212	-0.215505	-0.265606	0.069	-0.091	-0.138137	-0.200096	-0.122173	-0.170806	-0.188568	-0.31181	-0.163036	-0.176016	-0.0928797	-0.179931
4444	376	25S	396	A396	A395	No					-0.292	-0.310089	-0.187499	-0.153146	-0.098435	-0.216978	-0.197234	-0.215557	-0.224538	-0.213	-0.353	-0.2761	-0.202339	-0.275276	-0.20437	-0.277197	-0.175894	-0.248696	-0.305499	-0.249835	-0.212879
1732	377	25S	397	G397	G396	No					0.061	0.130351	0.213488	0.129465	0.197918	0.178238	0.111394	0.10741	0.116826	0.152	-0.074	0.17639	0.168819	0.158591	0.210448	0.158193	0.19343	0.0912544	0.143234	0.174017	0.194089
4919	378	25S	398	U398	U397	No	U14a	D2		Poor pairing	-0.464	-0.398958	-0.441632	-0.266279	-0.303337	-0.236052	-0.324776	-0.342914	-0.165345	-0.449	-0.034	-0.338003	-0.385578	-0.323764	-0.450648	-0.235465	-0.247364	-0.29315	-0.213686	-0.242493	-0.301397
39	379	25S	399	G399	G398	Nm	SnoR65;AtsnoR65;SnoR65	4;D1;D2			0.973	0.971823	0.975996	0.930009	0.932902	0.919643	0.958865	0.950806	0.952601	0.982	0.987	0.969724	0.967277	0.961392	0.981315	0.971697	0.969093	0.976095	0.970887	0.962535	0.964162
3519	380	25S	400	C400	C399	No					-0.087	-0.144722	-0.225819	-0.289375	-0.371042	-0.281865	-0.165591	-0.262294	-0.231898	0.062	-0.076	-0.245425	-0.241037	-0.234069	-0.252192	-0.29598	-0.271099	-0.187914	-0.278515	-0.127413	-0.206547
3847	381	25S	401	U401	U400	No					-0.061	-0.209014	-0.319457	-0.320815	-0.371484	-0.34825	-0.25392	-0.23219	-0.244655	-0.318	-0.065	-0.298989	-0.287739	-0.20406	-0.332107	-0.251001	-0.16204	-0.203678	-0.21948	-0.0642586	-0.255128
4961	382	25S	402	U402	U401	No	SnoR106	D2		Poor pairing	-0.406	-0.411051	-0.55132	-0.320689	-0.298531	-0.202736	-0.336234	-0.264585	-0.113081	-0.453	-0.249	-0.412677	-0.49733	-0.397498	-0.505456	-0.415661	-0.275148	-0.33838	-0.254278	-0.365295	-0.447688
1566	383	25S	403	G403	G402	No					0.21	0.0760781	0.211845	0.183621	0.210433	0.172297	0.133785	0.204365	0.0980579	0.1	0.114	0.150153	0.208991	0.183719	0.195645	0.15608	0.12706	0.186853	0.1796	0.169617	0.18403
2327	384	25S	404	A404	A403	No					0.034	0.0303859	0.037239	0.044313	0.0593151	0.00608329	0.0382118	-0.00962874	0.036395	-0.037	-0.041	0.0782032	0.125107	0.0555594	0.0639874	0.0550164	0.0256236	0.0737052	0.0614065	-0.00302901	0.0501368
2535	385	25S	405	A405	A404	No					0.023	0.0389305	0.0324809	0.0381346	-0.0181777	0.0148243	-0.012814	0.0712833	-0.0329545	-0.098	-0.198	0.071747	0.038341	0.0279056	0.0601822	0.0571181	0.0198571	0.024767	-0.00162498	-0.0818208	0.040739
3368	386	25S	406	A406	A405	No					-0.229	-0.128368	0.0101114	-0.0708555	-0.0612771	-0.118365	-0.0555235	-0.162568	-0.167511	-0.153	-0.204	-0.124517	-0.119164	-0.17247	-0.0608183	-0.0917941	-0.227602	-0.170799	-0.190716	-0.30234	-0.112323
3291	387	25S	407	U407	U406	No					-0.114	-0.124942	-0.0791945	-0.121846	-0.131313	-0.160181	-0.209606	-0.156932	-0.0756844	-0.095	-0.119	-0.157873	-0.126033	-0.169711	-0.124838	-0.150232	-0.230563	-0.189205	-0.233609	-0.161233	-0.11505
3583	388	25S	408	U408	U407	No					-0.095	-0.0353811	-0.133829	0.125283	0.0738018	0.104352	0.0587652	0.0566376	0.0490298	0.006	0.115	-0.0977221	-0.055649	-0.0343631	-0.100425	0.0163481	-0.0242267	0.0414172	0.0459975	-0.0117735	-0.0549639
370	389	25S	409	G409	G408	No					0.372	0.340598	0.397592	0.395757	0.390979	0.392435	0.349102	0.370646	0.438734	0.263	0.239	0.368665	0.383541	0.313747	0.362265	0.375889	0.337921	0.34717	0.348393	0.291599	0.345127
2126	390	25S	410	U410	U409	No					0.057	-0.0230031	0.0525168	-0.349819	-0.208673	-0.346603	-0.183119	-0.134137	-0.406507	0.068	-0.119	0.0249576	-0.0536108	-0.0081807	0.147117	-0.104356	-0.0940565	-0.185291	-0.337132	-0.0121527	-0.140533
3709	391	25S	411	C411	C410	No					-0.091	-0.179785	-0.184898	-0.163347	-0.126467	-0.161892	-0.0597018	-0.141024	-0.088586	0.15	0.086	-0.171202	-0.174187	-0.142366	-0.237131	-0.196168	-0.126752	-0.152109	-0.160149	-0.0720934	-0.177821
1184	392	25S	412	G412	G411	No					0.222	0.218738	0.286894	0.254016	0.339282	0.333796	0.277385	0.27814	0.301133	0.33	0.186	0.26426	0.269025	0.132563	0.283372	0.220104	0.253226	0.252183	0.268111	0.197455	0.241122
2748	393	25S	413	G413	G412	No	SnoR22	1;		SnoRNA not expressed	-0.078	0.0850681	0.106601	0.111873	0.196402	0.204265	0.113871	0.124044	0.211137	0.146	0.068	0.0927397	0.0588834	0.197718	0.069117	0.0677358	0.200205	0.156892	0.173833	0.157701	0.173163
2370	394	25S	414	G414	G413	No					0.117	0.0092685	-0.106446	-0.191863	-0.251754	-0.229205	-0.191275	-0.170827	-0.259407	-0.085	0.008	-0.0271243	-0.0878089	-0.0195599	-0.100819	-0.0963336	-0.0733975	-0.0967407	-0.0738241	-0.0130587	-0.0399896
4360	395	25S	415	A415	A414	No					-0.18	-0.270287	-0.34623	-0.294078	-0.354017	-0.213987	-0.246853	-0.307766	-0.24567	-0.211	-0.005	-0.289748	-0.302523	-0.229218	-0.334529	-0.281903	-0.179808	-0.210824	-0.154362	-0.092418	-0.229952
3148	396	25S	416	G416	G415	No					-0.016	-0.0340579	-0.0601411	0.131095	-0.00134503	0.0283871	0.00271302	0.0028979	0.0255183	0.008	0.079	0.0214728	0.0331251	0.106598	0.000794913	-0.015405	0.0486161	0.0493252	0.0786126	0.00157963	0.0335227
4460	397	25S	417	G417	G416	No					-0.312	-0.282534	-0.273371	-0.179146	-0.26295	-0.151266	-0.246118	-0.196879	-0.184857	-0.191	-0.429	-0.270573	-0.210137	-0.246309	-0.269249	-0.126449	-0.181999	-0.159915	-0.176865	-0.265346	-0.195788
2204	398	25S	418	G418	G417	No					0.023	0.115849	0.00467428	0.00994243	-0.0278774	-0.0189692	0.0288568	0.00343028	-0.0188913	0.006	0.062	0.0357898	0.0660217	-0.0167036	0.0840419	0.015851	-0.0334675	-0.0283716	0.0398699	-0.0550428	0.0530114
1944	399	25S	419	A419	A418	No					0.095	0.0911107	0.0682741	0.0140298	0.0266464	-0.0167482	0.105339	0.0473017	0.0182568	-0.079	0.108	0.0804065	0.0946786	0.0758191	0.109135	0.111839	0.0418849	0.0410504	0.0325157	0.0130547	0.0375336
3093	400	25S	420	A420	A419	No					-0.093	-0.0131598	0.105101	0.1243	0.135544	0.0947514	0.0769306	0.0956331	0.072767	-0.143	-0.068	0.0733386	0.096071	0.0529694	0.0591183	0.0685886	0.0991501	0.0391459	0.106821	-0.0112626	0.0536089
1088	401	25S	421	G421	G420	No					0.177	0.173914	0.28713	0.0879631	0.147284	0.0741122	0.183666	0.123879	0.0663047	0.139	0.036	0.279722	0.209148	0.205402	0.274997	0.206945	0.183672	0.136379	0.15177	0.264572	0.221805
2923	402	25S	422	C422	C421	No					0.012	0.0173029	-0.0923024	-0.0324458	0.0464572	0.0587394	-0.0244604	0.0172767	0.0309639	0.09	0.077	-0.1518	-0.13368	-0.127735	-0.185932	-0.0937854	-0.12205	-0.087909	-0.0222063	-0.0192252	-0.123583
3246	403	25S	423	G423	G422	No					-0.156	-0.0445636	0.0522833	0.0287641	0.155464	0.0332734	-0.0176018	0.0155446	0.0389881	-0.177	-0.191	-0.0369915	-0.0694292	-0.0748907	-0.00365529	-0.0261708	-0.032243	-0.016799	-0.0110842	-0.0575407	0.0146468
1653	404	25S	424	G424	G423	No					0.183	0.14955	0.0442411	0.0473956	-0.00163833	0.0563998	0.0549464	0.0607135	0.0559046	0.117	-0.033	0.0612424	0.0530163	0.0136641	0.0375544	0.11101	-0.00114532	0.0711665	-0.0310355	0.0668755	0.0596819
3143	405	25S	425	A425	A424	No					-0.094	-0.0856159	-0.149427	-0.284368	-0.293107	-0.251633	-0.214675	-0.198072	-0.204228	-0.031	-0.091	-0.152893	-0.179524	-0.1186	-0.136832	-0.181014	-0.206275	-0.171349	-0.262196	-0.103088	-0.173846
3826	406	25S	426	U426	U425	No					-0.192	-0.0929125	-0.15168	-0.0423649	-0.160944	-0.0943161	-0.100492	-0.134625	-0.149113	-0.156	-0.111	-0.0786491	-0.11026	-0.0179759	-0.208273	-0.149916	0.0311637	-0.0657547	-0.0432669	0.0080274	-0.0617609
2777	407	25S	427	G427	G426	No					-0.046	0.0323425	0.0245205	0.0512907	0.0886369	0.0837135	0.0968128	0.0956154	0.0857227	-0.006	0.017	0.0085766	0.0619988	0.0651601	2.25555e-05	0.0375093	0.0898001	0.0259134	0.0668221	0.00113995	0.0343743
2683	408	25S	428	G428	G427	No					0.036	0.00707063	0.0428095	0.0551145	0.0554064	0.0441692	0.0389377	0.0155765	0.0658399	0.094	0.08	0.0313807	0.0383211	0.0819488	0.0254334	0.0155471	0.0089918	0.0358323	0.081187	-0.0238013	-0.0190903
2587	409	25S	429	G429	G428	No					0.078	0.0467481	0.0500262	0.173763	0.123429	0.127029	0.10588	0.077618	0.121302	-0.008	0.033	0.030233	0.101852	0.121831	0.0554569	0.0755992	0.108768	0.135213	0.18373	0.0934789	0.0770289
2014	410	25S	430	G430	G429	No					0.13	0.127337	0.214461	0.327671	0.271429	0.284871	0.273555	0.263124	0.295463	0.105	0.209	0.209096	0.207563	0.225543	0.22883	0.260887	0.269589	0.236991	0.306146	0.142644	0.240013
573	411	25S	431	G431	G430	No					0.311	0.316379	0.30718	0.35083	0.364554	0.371744	0.322925	0.324568	0.360338	0.284	0.374	0.338891	0.33652	0.306866	0.344297	0.352416	0.308135	0.340137	0.274888	0.313067	0.337527
3757	412	25S	432	C432	C431	No					-0.124	-0.292634	-0.375575	-0.838376	-0.7662	-0.778971	-0.64631	-0.589527	-0.835531	-0.14	-0.269	-0.321668	-0.37099	-0.327335	-0.124529	-0.425276	-0.53713	-0.570198	-0.688307	-0.367402	-0.562096
4140	413	25S	433	C433	C432	No					-0.119	-0.192638	-0.351386	-0.230544	-0.248364	-0.253686	-0.238872	-0.285675	-0.232283	-0.169	-0.136	-0.270658	-0.272919	-0.25789	-0.316203	-0.225211	-0.261493	-0.234372	-0.171856	-0.33253	-0.337452
3543	414	25S	434	G434	G433	No					-0.152	-0.186456	0.0422236	-0.0682007	-0.0318672	-0.0340193	-0.108186	-0.024237	0.016227	-0.099	-0.233	-0.125323	-0.0694056	-0.240093	-0.0278172	-0.0876607	-0.0908471	-0.144526	-0.098004	-0.188804	-0.0868561
1060	415	25S	435	G435	G434	No					0.22	0.181999	0.230272	0.126969	0.253973	0.166522	0.175693	0.245556	0.173467	0.119	0.113	0.212128	0.200128	0.119654	0.207319	0.108723	0.161028	0.163941	0.140569	0.192279	0.209767
4602	416	25S	436	C436	C435	No					-0.327	-0.321105	-0.353759	-0.0796501	-0.199363	-0.136611	-0.141154	-0.297289	-0.15832	-0.382	-0.243	-0.243538	-0.260716	-0.225329	-0.33795	-0.234056	-0.179624	-0.187945	-0.152003	-0.161343	-0.0898271
2516	417	25S	437	G437	G436	No					0.008	-0.00422322	0.0761552	0.0329478	0.00486636	0.0483397	-0.00350647	0.0737938	0.0800784	-0.028	-0.036	-0.0412063	-0.0200476	-0.0390858	0.0453979	0.0534087	-0.0310419	0.0569388	-0.0407539	-0.0118519	0.000339032
2838	418	25S	438	A438	A437	No					-0.013	-0.0299539	-0.0492705	-0.0286771	0.0942915	0.00262368	-0.0467462	0.072484	0.0572701	0.098	0.041	-0.0637793	-0.0842654	-0.0572042	-0.0787678	-0.00166457	-0.0612224	0.0183114	-0.13157	-0.0424531	-0.125753
4155	419	25S	439	U439	U438	No					-0.156	-0.159884	-0.250913	-0.0794779	-0.0470522	-0.0353905	-0.127835	-0.0671639	-0.0882042	-0.138	-0.077	-0.222966	-0.234426	-0.168212	-0.323939	-0.193991	-0.226892	-0.145838	-0.225926	-0.178615	-0.245926
1104	420	25S	440	G440	G439	No					0.164	0.219757	0.225601	0.119434	0.0579069	0.04753	0.174986	0.0514757	-0.0401614	0.164	0.13	0.226244	0.228534	0.202876	0.227262	0.162537	0.16361	0.137944	0.211459	0.235688	0.182263
3882	421	25S	441	C441	C440	No					-0.224	-0.0905078	-0.153267	-0.00274576	-0.144735	-0.11127	-0.0295496	-0.214631	-0.0770139	-0.171	-0.079	-0.157057	-0.135767	-0.114967	-0.212832	-0.144338	-0.0796424	-0.186941	0.0102255	-0.0252576	-0.0445547
130	422	25S	442	G442	G441	No					0.357	0.392973	0.402772	0.451263	0.357026	0.374489	0.44897	0.355744	0.368046	0.461	0.399	0.470023	0.45856	0.466906	0.448753	0.447113	0.44722	0.42976	0.508142	0.445768	0.497099
189	423	25S	443	U443	U442	No					0.288	0.332926	0.346039	0.40871	0.287928	0.283996	0.360196	0.318331	0.351699	0.23	0.354	0.410529	0.383835	0.382597	0.352435	0.370555	0.362638	0.372639	0.401421	0.359766	0.40559
2254	424	25S	444	C444	C443	No					0.004	0.0358111	0.084273	-0.0328407	-0.0972706	-0.0601812	-0.000765828	0.016363	0.0152883	0.045	-0.017	0.0738965	0.0939043	0.0368738	0.126357	0.100375	0.0828394	0.100019	0.0432766	0.0441193	0.0845385
4120	425	25S	445	C445	C444	No					-0.174	-0.335962	-0.34102	-0.503983	-0.392697	-0.380462	-0.482736	-0.414905	-0.443005	-0.128	-0.307	-0.345505	-0.372185	-0.308951	-0.291012	-0.368967	-0.374239	-0.343565	-0.48622	-0.355085	-0.384015
3215	426	25S	446	U446	U445	No					-0.058	0.0209879	-0.0191959	0.0224085	0.0388641	0.0933601	0.0550603	0.0556233	0.099608	-0.016	-0.004	-0.043846	-0.0510872	-0.0785686	-0.0984292	-0.0784595	-0.000214206	0.0267368	-0.062121	-0.0719013	-0.0884606
1800	427	25S	447	G447	G446	No					0.085	0.138845	0.284077	0.299344	0.336806	0.311623	0.22985	0.34277	0.291803	0.08	0.102	0.254823	0.257633	0.122358	0.196306	0.210183	0.250635	0.258311	0.228599	0.124631	0.217212
1699	428	25S	448	G448	G447	No					0.148	0.0936205	0.175829	0.215623	0.233346	0.196214	0.130475	0.298887	0.209255	0.131	0.068	0.166872	0.147339	0.115032	0.175684	0.152727	0.125872	0.150372	0.14061	0.092501	0.153564
4034	429	25S	449	U449	U448	No					-0.15	-0.277321	-0.406144	-0.660846	-0.45184	-0.501738	-0.510051	-0.571295	-0.654122	-0.089	-0.257	-0.38964	-0.413428	-0.287041	-0.191619	-0.477302	-0.415368	-0.544145	-0.622894	-0.303116	-0.46752
4980	430	25S	450	C450	C449	No					-0.339	-0.438784	-0.707035	-0.450572	-0.578601	-0.533009	-0.45528	-0.610432	-0.449903	-0.484	-0.365	-0.644019	-0.602866	-0.526632	-0.659534	-0.501502	-0.57916	-0.524712	-0.419902	-0.378063	-0.534641
3815	431	25S	451	G451	G450	No					-0.263	-0.090238	-0.0123269	0.0152826	0.0488186	0.0072011	-0.0388002	-0.000253921	0.0555366	-0.287	-0.059	-0.116209	-0.128069	-0.124386	-0.0708267	-0.0697156	-0.0528436	-0.0568443	-0.0020952	-0.122317	-0.0136412
2154	432	25S	452	G452	G451	No					0.076	0.0415277	0.102834	-0.01442	-0.0734235	-0.0321101	0.0160824	-0.02452	0.00126132	-0.053	0.081	0.0342032	0.0523406	0.0361721	0.00314458	0.0648848	0.0247536	0.0484204	0.0314705	0.0498534	0.0888372
1983	433	25S	453	A453	A452	No					0.084	0.124241	0.0613867	0.0813878	0.04011	0.0276851	0.119247	0.0165823	0.0260647	0.068	0.091	0.123928	0.119063	0.160616	0.0632582	0.104193	0.116248	0.122109	0.140034	0.163655	0.133914
777	434	25S	454	U454	U453	No					0.295	0.37882	0.345271	0.407272	0.420872	0.383661	0.409165	0.383369	0.381991	0.294	0.293	0.391871	0.382899	0.397336	0.340098	0.353523	0.402271	0.347308	0.409939	0.333131	0.397233
1303	435	25S	455	G455	G454	No					0.195	0.152948	0.182305	0.0323109	0.126187	0.116645	0.107219	0.201395	0.0016218	0.197	0.035	0.242403	0.225832	0.276204	0.305423	0.186445	0.236336	0.137253	0.163305	0.192673	0.197169
3580	436	25S	456	C456	C455	No					-0.161	-0.155183	-0.0114288	-0.0711166	0.0157601	0.0430461	-0.0931503	-0.0127094	0.00622028	0.126	-0.157	-0.0977113	-0.0563911	-0.0550229	-0.120277	-0.0710138	-0.043956	-0.0741328	0.00998602	-0.103995	-0.103507
4177	437	25S	457	G457	G456	No					-0.16	-0.24999	-0.234254	-0.164455	-0.27972	-0.19327	-0.214259	-0.20521	-0.148045	-0.226	-0.022	-0.227016	-0.245468	-0.286079	-0.328787	-0.18897	-0.209213	-0.162723	-0.218364	-0.2644	-0.288431
1516	438	25S	458	G458	G457	No					0.141	0.163589	0.198033	0.202557	0.247157	0.219365	0.151858	0.223689	0.197704	0.101	0.151	0.180421	0.212179	0.142615	0.204292	0.199931	0.146432	0.21238	0.0953758	0.0940574	0.202439
1691	439	25S	459	A459	A458	No					0.153	0.102732	0.18988	0.136871	0.135283	0.141791	0.0691468	0.166845	0.169494	0.174	0.035	0.10011	0.118281	0.130108	0.12404	0.148805	0.059713	0.137662	0.0583189	0.0559316	0.0830678
1416	440	25S	460	A460	A459	No					0.153	0.116278	0.212937	0.02643	0.188205	0.105483	0.103632	0.198915	0.121679	0.133	0.038	0.188347	0.130812	0.175833	0.249881	0.146088	0.142954	0.155871	0.0991215	0.173365	0.148635
4441	441	25S	461	C461	C460	No					-0.241	-0.286751	-0.403348	-0.317064	-0.303061	-0.290597	-0.252033	-0.332949	-0.309343	-0.176	-0.105	-0.362541	-0.299177	-0.331438	-0.37374	-0.298877	-0.297071	-0.357746	-0.2315	-0.243326	-0.284196
4305	442	25S	462	G462	G461	No					-0.311	-0.179101	-0.306748	-0.134073	-0.261016	-0.287341	-0.145035	-0.324387	-0.226344	-0.368	-0.235	-0.204408	-0.246651	-0.264504	-0.232375	-0.256348	-0.221147	-0.289577	-0.216052	-0.25397	-0.186145
1947	443	25S	463	G463	G462	No					0.166	0.0847723	-0.0378409	0.00269867	-0.153599	-0.0778545	0.0358664	-0.0532672	-0.0243036	0.154	0.076	-0.0247945	-0.0400577	-0.0871429	-0.019438	-0.0726803	-0.151425	-0.0276588	-0.0819032	0.0511821	-0.0937716
4845	444	25S	464	A464	A463	No					-0.475	-0.384556	-0.289763	-0.19221	-0.22566	-0.213824	-0.315055	-0.23977	-0.224318	-0.389	-0.327	-0.394701	-0.367061	-0.389023	-0.405977	-0.354686	-0.268072	-0.336178	-0.293448	-0.362128	-0.378819
878	445	25S	465	G465	G464	No					0.229	0.257842	0.312812	0.290528	0.374753	0.255334	0.290667	0.346236	0.326057	0.191	0.15	0.270319	0.272946	0.259613	0.293052	0.280568	0.259246	0.298228	0.251101	0.256081	0.284373
4311	446	25S	466	C466	C465	No					-0.09	-0.340178	-0.456615	-0.447065	-0.427858	-0.305969	-0.341559	-0.39562	-0.425725	-0.255	-0.244	-0.398883	-0.344129	-0.260611	-0.432241	-0.351147	-0.360565	-0.356081	-0.27453	-0.229384	-0.334657
2100	447	25S	467	A467	A466	No					0.07	0.0959123	0.0722862	0.126589	0.135552	0.120074	0.11059	0.106368	0.0999873	-0.018	0.037	0.149819	0.162782	0.157176	0.132656	0.183967	0.153568	0.16047	0.196887	0.12473	0.121407
526	448	25S	468	A468	A467	No					0.294	0.393908	0.486151	0.514074	0.549849	0.515944	0.497608	0.510782	0.536306	0.378	0.388	0.495353	0.503809	0.484242	0.54071	0.454289	0.468839	0.51362	0.497573	0.436853	0.516416
1110	449	25S	469	U469	U468	No					0.137	0.271887	0.329491	0.299813	0.27461	0.232807	0.244613	0.238011	0.25269	0.259	0.318	0.27134	0.304879	0.299215	0.290819	0.297102	0.324972	0.293337	0.32542	0.300005	0.34409
1979	450	25S	470	C470	C469	No					0.05	0.124168	-0.0201178	-0.456275	-0.420823	-0.331549	-0.21626	-0.325899	-0.529301	0.128	-0.073	0.0322403	-0.0879183	0.0350268	0.144923	-0.126397	-0.0702135	-0.208321	-0.283627	-0.0218622	-0.173293
4319	451	25S	471	C471	C470	No					-0.295	-0.216634	-0.241921	-0.0889108	-0.162658	-0.147125	-0.140566	-0.115955	-0.0999699	-0.321	-0.306	-0.217802	-0.182389	-0.204349	-0.241874	-0.219747	-0.1699	-0.197141	-0.138359	-0.20422	-0.236985
3600	452	25S	472	G472	G471	No					-0.056	-0.145761	-0.0687128	0.0349836	0.0415797	-0.0116668	0.0169329	0.041837	0.113841	-0.107	-0.078	0.00890697	-0.0734722	-0.234706	-0.137311	-0.110051	-0.0639183	-0.0779857	-0.067978	-0.185359	0.00245111
996	453	25S	473	G473	G472	No					0.2	0.223183	0.424265	0.3409	0.359603	0.360661	0.265907	0.334336	0.370346	0.255	0.142	0.297218	0.350399	0.280397	0.307241	0.318919	0.280378	0.325327	0.322064	0.198999	0.35836
3374	454	25S	474	U474	U473	No					-0.081	-0.121758	-0.200047	-0.0527481	-0.165045	-0.14295	-0.0987825	-0.211342	-0.0828792	-0.115	-0.032	-0.0531456	-0.0336251	0.00314461	-0.0750556	0.0555768	-0.0258084	-0.0306273	-0.0470027	-0.0155786	-0.139528
2425	455	25S	475	C475	C474	No					0.133	0.0297418	-0.159039	-0.134132	-0.186679	-0.0786066	-0.0623493	-0.0931099	-0.143405	-0.094	0.182	0.0216408	0.0216311	0.0711962	0.0159779	0.0570285	-0.00199222	-0.00994255	0.0550882	0.0763385	-0.059686
4024	456	25S	476	C476	C475	No					-0.135	-0.138792	-0.258165	0.0128439	-0.106512	-0.00237402	-0.0561856	-0.111235	-0.0108466	-0.123	0.011	-0.196185	-0.158332	-0.0566861	-0.246838	-0.0219763	-0.0685491	-0.0614057	0.00563285	-0.0678287	-0.150224
588	457	25S	477	G477	G476	No					0.291	0.332543	0.362965	0.333762	0.362841	0.337359	0.329927	0.348209	0.312002	0.395	0.394	0.345302	0.352232	0.34949	0.346553	0.300647	0.272572	0.338309	0.30185	0.289357	0.319687
2156	458	25S	478	C478	C477	No					0.195	0.0293667	-0.0815866	-0.165697	-0.0587909	-0.155251	-0.0678126	-0.0688982	-0.161677	0.002	0.069	-0.0585366	-0.106447	-0.0931468	-0.0583216	-0.125768	-0.130606	-0.144434	-0.226271	-0.0201786	-0.121215
5220	459	25S	479	C479	C478	No					-0.681	-0.658092	-0.80263	-0.643957	-0.704433	-0.647734	-0.603959	-0.645547	-0.624126	-0.662	-0.607	-0.815696	-0.817006	-0.716351	-0.847506	-0.748545	-0.599948	-0.743932	-0.583513	-0.585619	-0.623568
522	460	25S	480	G480	G479	No					0.276	0.376177	0.417334	0.377625	0.320785	0.323257	0.35199	0.33526	0.32506	0.392	0.129	0.320024	0.337357	0.290868	0.308204	0.295955	0.278785	0.337625	0.300488	0.248838	0.343689
1776	461	25S	481	A481	A480	No					0.031	0.167197	0.239157	0.221214	0.223035	0.22595	0.164876	0.162903	0.213056	0.114	-0.016	0.195889	0.185597	0.159284	0.182056	0.144999	0.185406	0.198222	0.184524	0.0844152	0.168964
2543	462	25S	482	U482	U481	No					-0.06	-0.00131376	0.0926139	-0.0324689	0.0290921	-0.00624442	-0.0374327	0.0318391	-0.00333245	0.101	0.015	0.0303671	0.0084855	0.00684851	0.109628	0.0152818	0.0258421	0.0344694	-0.00324812	0.00669228	0.0343364
5277	463	25S	483	C483	C482	No					-0.847	-0.88855	-0.792929	-0.925994	-0.656181	-0.714024	-0.939004	-0.827555	-0.726146	-0.991	-0.971	-0.897577	-0.83262	-0.962891	-0.841089	-0.785547	-0.786939	-0.863811	-0.811694	-0.831039	-0.781855
752	464	25S	484	G484	G483	No					0.388	0.426781	0.402085	0.40009	0.440824	0.318564	0.429702	0.395895	0.406814	0.359	0.43	0.386524	0.381525	0.393613	0.360314	0.381996	0.344934	0.366752	0.398545	0.332105	0.38843
1442	465	25S	485	A485	A484	No					0.15	0.168874	0.271787	0.240093	0.196064	0.157815	0.136468	0.269073	0.255355	-0.007	0.122	0.177713	0.198087	0.186509	0.208475	0.179294	0.15776	0.239181	0.19938	0.0958487	0.173448
2845	466	25S	486	U486	U485	No					0.017	-0.0657484	0.000150776	0.0556307	0.119918	0.101731	-0.0143461	0.00960872	0.0837091	0.075	0.058	0.0132122	-0.0283599	-0.0531543	-0.0283178	0.023922	-0.0700909	0.00154826	-0.0425742	-0.0501649	-0.016886
4241	467	25S	487	U487	U486	No					-0.185	-0.39011	-0.468973	-0.856366	-0.745506	-0.659342	-0.599598	-0.552213	-0.962654	-0.214	-0.276	-0.322884	-0.454802	-0.279398	-0.211568	-0.503865	-0.487809	-0.545745	-0.807707	-0.290311	-0.634219
2430	468	25S	488	C488	C487	No					0.042	-0.00144869	0.148063	0.20876	0.20529	0.151232	0.136934	0.148756	0.178615	0.106	0.099	0.0866281	0.170764	0.154999	0.064254	0.103311	0.147741	0.119923	0.162887	0.0452342	0.127341
413	469	25S	489	G489	G488	No					0.321	0.326732	0.43425	0.459809	0.42499	0.465128	0.405794	0.4253	0.422609	0.378	0.302	0.372101	0.414931	0.394075	0.405422	0.385047	0.40181	0.392027	0.412341	0.326438	0.377961
1869	470	25S	490	G490	G489	No					0.15	0.087426	0.211896	0.314458	0.176143	0.231528	0.188081	0.161283	0.252268	0.113	0.184	0.164199	0.231947	0.112169	0.195146	0.205483	0.205428	0.212398	0.241788	0.126429	0.187401
3501	471	25S	491	G491	G490	No					-0.086	-0.061714	-0.150297	-0.0152556	-0.0979634	-0.0869836	0.0725359	-0.0272732	-0.0193794	-0.068	-0.001	-0.0554976	-0.0669846	-0.0990624	-0.0714929	0.0202385	-0.039297	-0.0433335	0.0636607	0.0243864	-0.0537434
1612	472	25S	492	G492	G491	No					0.154	0.171764	-0.00551272	-0.0650804	-0.178375	-0.0607637	0.0507137	-0.0665288	-0.115825	0.155	0.133	0.132744	0.0948223	0.110692	0.131342	0.0556473	0.0949615	0.0539159	0.0503717	0.125383	0.0886091
5163	473	25S	493	C493	C492	No					-0.583	-0.53297	-0.878099	-0.652692	-0.792464	-0.679516	-0.561703	-0.860554	-0.579329	-0.744	-0.463	-0.700024	-0.724038	-0.595827	-0.746429	-0.596513	-0.625663	-0.567596	-0.608075	-0.508094	-0.643218
1519	474	25S	494	G494	G493	No					0.088	0.186711	0.156569	0.00669043	0.0924737	0.0696787	0.0931005	0.147062	-0.0107375	0.15	0.049	0.108981	0.0623104	0.00864455	0.0514496	-0.0255599	-0.0270272	0.0167579	-0.0215234	0.114749	0.194239
3748	475	25S	495	U495	U494	No					-0.231	-0.0834245	-0.107331	-0.130726	-0.0526483	-0.164837	-0.148346	-0.141717	-0.119325	-0.231	-0.301	-0.121191	-0.131003	-0.15975	-0.18668	-0.203654	-0.110388	-0.174739	0.0546932	0.0423348	-0.000375708
3916	476	25S	496	G496	G495	No					-0.185	-0.188972	-0.0777087	0.0024575	-0.0464666	-0.0500442	-0.07776	-0.106776	-0.0607228	-0.158	-0.285	-0.214872	-0.238394	-0.192402	-0.252203	-0.174753	-0.072591	-0.192312	-0.120245	-0.136397	-0.131253
344	477	25S	497	G497	G496	No					0.266	0.31028	0.400316	0.368176	0.420309	0.349107	0.352796	0.402982	0.331759	0.433	0.319	0.348616	0.356718	0.388903	0.36072	0.334018	0.365016	0.339919	0.331417	0.236889	0.372778
1212	478	25S	498	A498	A497	No					0.223	0.228709	0.265093	0.164542	0.195689	0.175618	0.0946097	0.218366	0.206327	0.235	0.256	0.264068	0.249487	0.247607	0.257851	0.230568	0.211591	0.236903	0.197707	0.165751	0.138016
1341	479	25S	499	C499	C498	No					0.197	0.199865	0.131049	0.0643097	0.0440298	0.0087808	0.0588611	0.049898	0.0723303	0.117	0.035	0.147008	0.12543	0.0926691	0.170242	0.0932812	0.084779	0.12437	0.0520071	0.0681087	0.04931
5070	480	25S	500	C500	C499	No					-0.392	-0.553156	-0.776832	-0.396373	-0.519914	-0.331072	-0.389578	-0.441561	-0.33418	-0.369	-0.249	-0.520522	-0.447616	-0.477633	-0.527538	-0.370072	-0.449371	-0.375948	-0.473572	-0.462818	-0.518953
519	481	25S	501	G501	G500	No					0.3	0.37029	0.48974	0.429493	0.448067	0.373606	0.406786	0.483588	0.400865	0.2	0.262	0.43463	0.442987	0.396177	0.451788	0.389132	0.436223	0.433814	0.41444	0.348341	0.481902
1597	482	25S	502	A502	A501	No					0.152	0.0816024	0.178593	0.0533747	0.107279	0.112337	0.0921134	0.145824	0.0791983	0.225	0.147	0.13385	0.113144	0.164571	0.135963	0.142698	0.0934224	0.135596	0.128363	0.183267	0.133551
4785	483	25S	503	C503	C502	No					-0.288	-0.38369	-0.591709	-0.3574	-0.263295	-0.268419	-0.307855	-0.327481	-0.336174	-0.362	-0.17	-0.449183	-0.427164	-0.439841	-0.45328	-0.365048	-0.4343	-0.41198	-0.349016	-0.252112	-0.417348
1338	484	25S	504	G504	G503	No					0.171	0.153036	0.226346	0.0319604	0.187587	0.123551	0.0199172	0.161173	0.103045	0.208	0.097	0.0885039	0.116394	0.1779	0.188661	0.0856606	0.156815	0.0631886	0.074451	0.107719	0.0718351
3279	485	25S	505	C505	C504	No					0.018	-0.0980797	-0.163085	-0.104624	-0.0401189	-0.00845167	-0.108626	-0.0400019	0.00890733	-0.055	0.02	-0.256607	-0.221665	-0.293752	-0.20727	-0.160761	-0.378837	-0.194259	-0.27212	-0.135537	-0.342357
1982	486	25S	506	G506	G505	No					0.02	0.0998433	0.38834	0.283695	0.394186	0.31359	0.156481	0.340522	0.396069	-0.032	0.111	0.264094	0.233258	0.182434	0.263712	0.20992	0.284341	0.25282	0.233197	0.0153267	0.277487
1230	487	25S	507	G507	G506	No					0.193	0.235141	0.215061	0.268723	0.196456	0.222839	0.277887	0.258066	0.25495	0.272	0.239	0.27648	0.230063	0.207118	0.259555	0.238851	0.236518	0.247814	0.159642	0.201891	0.29567
3976	488	25S	508	A508	A507	No					-0.179	-0.237451	-0.299317	-0.235075	-0.364491	-0.18744	-0.239959	-0.283891	-0.227565	-0.01	-0.283	-0.166612	-0.230991	-0.159035	-0.255985	-0.159969	-0.183587	-0.130545	-0.238979	-0.169341	-0.162317
3420	489	25S	509	U509	U508	No					-0.031	-0.114853	-0.183759	-0.0760306	-0.174086	-0.185565	-0.0161672	-0.203542	-0.121524	-0.149	-0.018	-0.111931	-0.0950399	-0.0542295	-0.203952	-0.0625084	-0.0526955	-0.0364867	-0.0192441	0.0433517	-0.00374289
3423	490	25S	510	U510	U509	No					-0.051	-0.072679	-0.185872	-0.027885	-0.11264	-0.0715106	0.0175234	-0.12402	-0.0943081	-0.245	-0.036	-0.102291	-0.088203	0.00322574	-0.128178	-0.0974912	-0.0186938	-0.128593	0.0151629	0.0292674	0.0319905
681	491	25S	511	A511	A510	No					0.168	0.381354	0.417752	0.281449	0.177955	0.187273	0.282439	0.240909	0.136283	0.292	0.177	0.359058	0.359988	0.374371	0.415454	0.27191	0.360363	0.303054	0.319427	0.364022	0.371738
2481	492	25S	512	C512	C511	No					-0.124	0.0269296	0.251545	0.138909	0.246982	0.0931461	0.0720909	0.176438	0.191334	-0.065	-0.003	0.0823536	0.116728	0.0376253	0.116447	0.100674	0.105826	0.12275	0.160131	0.0806268	0.164535
4063	493	25S	513	G513	G512	No					-0.293	-0.266434	-0.0876524	-0.233033	-0.126375	-0.229905	-0.265956	-0.210558	-0.18293	-0.323	-0.398	-0.251894	-0.162809	-0.255795	-0.162495	-0.230816	-0.155928	-0.218506	-0.173326	-0.276382	-0.18138
3154	494	25S	514	G514	G513	No					0.004	-0.104494	-0.18198	-0.27465	-0.196685	-0.266255	-0.223098	-0.237979	-0.29377	0.045	-0.043	-0.132231	-0.172168	-0.141095	-0.172984	-0.194501	-0.248067	-0.195733	-0.228114	-0.144655	-0.271971
5168	495	25S	515	U515	U514	No					-0.393	-0.511877	-1.07789	-0.585709	-0.795464	-0.542579	-0.615906	-0.640708	-0.584808	-0.454	-0.345	-0.704222	-0.709466	-0.623578	-0.711476	-0.456651	-0.67109	-0.610411	-0.572429	-0.499099	-0.874277
3023	496	25S	516	G516	G515	No					-0.069	-0.0678215	0.180586	0.00328415	0.172242	0.108356	-0.0412446	0.12366	0.0495644	-0.117	-0.268	-0.042514	0.00790955	-0.00920754	0.0685732	0.017189	-6.4813e-05	0.0089114	0.0146725	-0.164202	-0.138612
832	497	25S	517	G517	G516	No					0.249	0.241252	0.327922	0.134817	0.18573	0.170837	0.209203	0.248412	0.145375	0.292	0.232	0.330438	0.277782	0.243166	0.327516	0.179123	0.270469	0.205419	0.140282	0.206812	0.269234
3370	498	25S	518	C518	C517	No					0.019	-0.0925021	-0.201283	-0.0313168	-0.086756	-0.0358496	0.000588466	-0.160532	-0.0107582	0.005	0.041	-0.140833	-0.149507	-0.114325	-0.202666	-0.0840759	-0.124983	-0.1198	-0.150915	-0.0796573	-0.21573
1683	499	25S	519	G519	G518	No					0.1	0.170198	0.307989	0.357891	0.344565	0.311847	0.276986	0.350637	0.333972	0.184	0.154	0.245887	0.265934	0.245305	0.286121	0.24558	0.305746	0.259239	0.309364	0.112119	0.373656
386	500	25S	520	G520	G519	No					0.373	0.369944	0.323507	0.338246	0.307201	0.378628	0.381008	0.30861	0.30591	0.355	0.399	0.392637	0.360587	0.329899	0.322569	0.314875	0.301317	0.315848	0.322949	0.31774	0.424275
2463	501	25S	521	C521	C520	No					0.097	0.00123705	-0.113415	-0.0469685	-0.080343	-0.0999592	0.0320553	-0.0729416	-0.0700381	0.005	0.11	0.0290981	-0.0392247	-0.0296847	-0.0600916	0.00357351	-0.0799435	-0.0140992	-0.103571	0.0799655	0.0430866
4672	502	25S	522	C522	C521	No					-0.274	-0.311107	-0.723922	-0.466161	-0.774814	-0.448271	-0.378531	-0.577529	-0.462056	-0.326	-0.118	-0.539563	-0.424895	-0.432886	-0.534088	-0.384156	-0.445863	-0.414239	-0.327988	-0.257065	-0.344241
4158	503	25S	523	U523	U522	No					-0.356	-0.244444	-0.0956762	-0.224668	-0.117485	-0.276199	-0.241286	-0.269824	-0.211469	-0.345	-0.346	-0.199783	-0.225796	-0.197749	-0.258908	-0.255913	-0.248258	-0.298479	-0.270221	-0.393279	-0.229968
1736	504	25S	524	A524	A523	No					0.101	0.140203	0.147497	0.0494433	0.11005	-0.0043581	0.0164783	0.0420961	-0.0287959	0.122	0.01	0.112038	0.0983477	0.139795	0.0736685	0.0684269	0.0571257	0.105393	0.134809	0.115864	0.0831928
322	505	25S	525	A525	A524	No					0.267	0.480489	0.723183	0.67276	0.748795	0.672594	0.505483	0.681567	0.634812	0.352	0.297	0.595763	0.592088	0.625485	0.623628	0.543268	0.68126	0.660796	0.658418	0.420743	0.617503
320	506	25S	526	G526	G525	No					0.483	0.491325	0.623877	0.602613	0.625533	0.618313	0.507865	0.594952	0.601957	0.468	0.375	0.573839	0.602295	0.617465	0.553375	0.548767	0.614695	0.580758	0.621625	0.513246	0.588498
1457	507	25S	527	C527	C526	No					0.247	0.193812	0.107726	0.157999	0.148665	0.171079	0.177167	0.159891	0.219942	0.199	0.254	0.122558	0.15294	0.227183	0.154121	0.191637	0.225025	0.17402	0.237228	0.229129	0.112589
3941	508	25S	528	C528	C527	No					-0.119	-0.311584	-0.485615	-0.96824	-0.716796	-0.768883	-0.597071	-0.570243	-0.925792	-0.148	-0.163	-0.384038	-0.512929	-0.418084	-0.231308	-0.524142	-0.570231	-0.588724	-0.760008	-0.246804	-0.741645
4732	509	25S	529	C529	C528	No					-0.354	-0.33698	-0.524412	-0.239704	-0.453069	-0.20887	-0.2205	-0.252822	-0.213342	-0.151	-0.06	-0.391342	-0.470516	-0.618444	-0.520022	-0.38268	-0.499242	-0.351723	-0.396416	-0.15454	-0.382688
1684	510	25S	530	G530	G529	No					0.087	0.210219	0.284123	0.352235	0.32523	0.331575	0.264197	0.290262	0.380836	0.119	0.054	0.24532	0.271405	0.173583	0.292033	0.231224	0.29494	0.283608	0.333335	0.204091	0.319354
2932	511	25S	531	G531	G530	No					-0.057	0.03807	0.121047	0.137867	0.201934	0.139106	0.121135	0.106183	0.22218	-0.187	-0.095	0.117128	0.104546	0.0559898	0.080692	0.097196	0.112365	0.0997282	0.12617	0.0122255	0.124832
896	512	25S	532	G532	G531	No					0.324	0.243529	0.217276	0.265113	0.213766	0.193171	0.2651	0.204111	0.17421	0.331	0.259	0.239749	0.234494	0.262359	0.26223	0.272076	0.259104	0.238084	0.247901	0.211335	0.2376
3245	513	25S	533	C533	C532	No					-0.064	-0.124136	-0.0730343	-0.0208814	-0.148229	-0.149147	-0.0614972	-0.0868881	-0.0799701	-0.064	-0.03	-0.0938331	-0.0628212	-0.0412501	-0.123035	-0.112728	-0.0941087	-0.0985114	-0.0984079	-0.108266	-0.0530576
4406	514	25S	534	U534	U533	No					-0.303	-0.355192	-0.288246	-0.337636	-0.320385	-0.326271	-0.374055	-0.345576	-0.305849	-0.317	-0.323	-0.331932	-0.305853	-0.29547	-0.328925	-0.366049	-0.319717	-0.319878	-0.298215	-0.335627	-0.229611
4321	515	25S	535	U535	U534	No					-0.367	-0.280765	-0.256268	-0.426949	-0.276956	-0.397834	-0.360559	-0.326889	-0.396302	-0.301	-0.318	-0.361616	-0.323393	-0.350747	-0.325349	-0.357387	-0.401719	-0.366075	-0.458044	-0.392208	-0.365809
3227	516	25S	536	U536	U535	No					-0.091	-0.119048	-0.0967531	-0.218956	-0.187633	-0.159976	-0.200478	-0.191692	-0.224113	-0.065	-0.129	-0.182788	-0.211273	-0.163185	-0.140523	-0.14353	-0.192021	-0.166426	-0.236443	-0.122261	-0.148505
4498	517	25S	537	U537	U536	No					-0.285	-0.24018	-0.250916	-0.151005	-0.135906	-0.121582	-0.196494	-0.179074	-0.111071	-0.31	-0.285	-0.268029	-0.246655	-0.259447	-0.268138	-0.203515	-0.182988	-0.208225	-0.1383	-0.265678	-0.254131
346	518	25S	538	G538	G537	No					0.336	0.330127	0.34399	0.311874	0.306711	0.32512	0.314124	0.32292	0.284391	0.288	0.291	0.369773	0.367992	0.37165	0.356805	0.326119	0.377585	0.342611	0.343057	0.326827	0.326345
1476	519	25S	539	A539	A538	No					0.193	0.20265	0.15553	0.222694	0.145644	0.195668	0.200905	0.192034	0.135702	0.144	0.246	0.194211	0.190304	0.20248	0.179617	0.211718	0.163115	0.198676	0.180446	0.202054	0.196735
2807	520	25S	540	U540	U539	No					-0.011	0.0184564	-0.00630504	0.10368	0.110815	0.104638	0.140867	0.0826866	0.0612417	-0.067	0.06	0.0703485	0.0648053	0.0925792	0.04496	0.0779219	0.0999574	0.0609809	0.113563	0.0674779	0.0920868
881	521	25S	541	A541	A540	No					0.256	0.291511	0.257681	0.270491	0.229515	0.219063	0.293454	0.27084	0.285552	0.269	0.185	0.342308	0.296021	0.367422	0.339196	0.306472	0.345962	0.29604	0.322071	0.335754	0.311782
2835	522	25S	542	C542	C541	No					-0.043	0.0366579	0.0997956	0.169492	0.15864	0.176169	0.138088	0.165988	0.189621	-0.013	0.01	0.0994	0.122058	0.0973804	0.0718936	0.122919	0.175748	0.0973448	0.173607	0.0459867	0.11986
713	523	25S	543	G543	G542	No					0.37	0.347843	0.347101	0.320831	0.333038	0.35341	0.356325	0.334871	0.316669	0.377	0.225	0.360422	0.372277	0.373682	0.370677	0.364492	0.366679	0.320209	0.358387	0.341181	0.341216
3615	524	25S	544	C544	C543	No					-0.127	-0.139571	-0.279539	-0.240286	-0.236748	-0.306252	-0.195002	-0.245982	-0.224271	-0.094	0.009	-0.290078	-0.297599	-0.237619	-0.270889	-0.197238	-0.302663	-0.224113	-0.302191	-0.205887	-0.260876
4036	525	25S	545	U545	U544	No					-0.16	-0.28659	-0.339682	-0.379022	-0.427195	-0.382847	-0.413892	-0.44212	-0.412404	-0.16	-0.165	-0.412341	-0.360175	-0.347257	-0.360593	-0.371826	-0.389509	-0.328781	-0.398515	-0.303529	-0.334256
5143	526	25S	546	U546	U545	No					-0.577	-0.659032	-0.653613	-0.623468	-0.616429	-0.620301	-0.688813	-0.600983	-0.593344	-0.488	-0.5	-0.65486	-0.690924	-0.707087	-0.682588	-0.651039	-0.606366	-0.611243	-0.663802	-0.682871	-0.73947
2270	527	25S	547	G547	G546	No					0.139	-0.00992992	-0.048382	-0.163159	-0.130202	-0.107581	-0.137798	-0.110321	-0.0775911	0.051	-0.047	-0.0335674	-0.060196	-0.0799819	-0.0545324	-0.0611596	-0.127068	-0.073271	-0.155241	-0.0163846	-0.106495
3112	528	25S	548	U548	U547	No					-0.022	0.000447227	-0.0463668	-0.0119011	0.0354641	0.0763974	-0.000995536	-0.049388	0.0496571	0.037	0.096	-0.0423429	-0.0104115	-0.0712956	-0.0600959	-0.0645664	-0.053032	-0.0276934	-0.059307	-0.0382004	-0.0696277
4314	529	25S	549	G549	G548	No					-0.238	-0.263514	-0.230921	-0.191552	-0.209647	-0.143564	-0.263645	-0.178045	-0.23228	-0.24	-0.306	-0.240915	-0.20978	-0.275979	-0.215249	-0.226555	-0.295196	-0.232187	-0.202558	-0.270253	-0.2887
1082	530	25S	550	G550	G549	No	SnoR9.1	1		Poor pairing	0.219	0.194524	0.231635	0.146766	0.189212	0.072347	0.181925	0.18035	0.105391	0.2	0.108	0.187966	0.19395	0.175635	0.195202	0.132813	0.109639	0.12541	0.163421	0.16345	0.188361
3860	531	25S	551	A551	A550	No					-0.217	-0.104912	-0.0140316	0.0082336	0.000306419	-0.0344628	0.0392796	-0.0060573	-0.0181384	-0.324	-0.228	-0.0635785	-0.0884675	-0.0997541	-0.108252	-0.0719462	-0.0243283	-0.0666812	0.0227948	-0.0592859	0.0284359
947	532	25S	552	G552	G551	No					0.192	0.257664	0.345844	0.306586	0.295242	0.261806	0.295396	0.28744	0.2765	0.238	0.242	0.343677	0.341405	0.327274	0.333117	0.287228	0.333915	0.294798	0.322659	0.269068	0.329812
729	533	25S	553	A553	A552	No					0.261	0.329042	0.34048	0.253806	0.239058	0.284195	0.279146	0.311817	0.271428	0.251	0.2	0.369434	0.314313	0.37531	0.380757	0.327359	0.373635	0.32521	0.316002	0.335837	0.391928
3260	534	25S	554	C554	C553	No					-0.121	-0.0255965	0.0968766	0.128191	0.142247	0.168261	0.105381	0.100893	0.113423	-0.07	-0.055	0.0691228	0.0774938	0.0910954	0.0959419	0.0962874	0.126388	0.103364	0.165002	0.0116782	0.0822592
1704	535	25S	555	G555	G554	No					0.097	0.131807	0.187939	0.15625	0.20154	0.144893	0.179483	0.170611	0.185369	0.094	0.225	0.158524	0.204764	0.172266	0.182993	0.212644	0.157902	0.195288	0.149482	0.134273	0.186055
2285	536	25S	556	U556	U555	No					0.051	0.0163934	0.0266174	0.0466336	0.00507024	0.00733064	-0.0505299	0.0895254	0.0430102	0.02	-0.004	0.0877145	0.075541	0.079919	0.0982367	0.108929	0.0230965	0.0432633	-0.00410382	0.0677058	0.0196421
2965	537	25S	557	C557	C556	No					-0.064	0.0159726	0.0449057	0.227429	0.182178	0.210625	0.173812	0.157539	0.218577	-0.012	0.025	0.0721563	0.0931719	0.0620357	0.0749777	0.138272	0.140924	0.117677	0.186007	0.15983	0.15906
1778	538	25S	558	G558	G557	No					0.144	0.0810091	0.123068	0.0176778	0.115704	0.0402924	-0.0176397	0.0615971	0.0270225	0.118	0.14	0.109845	0.125794	0.0788317	0.158229	0.074712	0.0742631	0.0608405	-0.00728452	0.00762847	0.0218947
3402	539	25S	559	C559	C558	No					-0.044	-0.133982	-0.193348	-0.226472	-0.119777	-0.118317	-0.167859	-0.126347	-0.087724	-0.014	-0.03	-0.147211	-0.137422	-0.126265	-0.166921	-0.128932	-0.165249	-0.12562	-0.178014	-0.169628	-0.219814
3554	540	25S	560	U560	U559	No					-0.052	-0.0530693	-0.0135842	0.147379	0.105185	0.103198	0.0752998	0.100434	0.0881024	-0.058	-0.025	-0.0150751	-0.030792	-0.00975192	-0.00816183	-0.0412182	0.0412271	0.0147529	0.06526	-0.0342009	-0.0121882
680	541	25S	561	G561	G560	No					0.295	0.356261	0.357628	0.360996	0.391208	0.338055	0.365612	0.398339	0.332682	0.361	0.326	0.423201	0.376123	0.377288	0.373882	0.351525	0.398661	0.381557	0.395742	0.398249	0.401131
2187	542	25S	562	C562	C561	No					0.111	0.086667	-0.11662	-0.200407	-0.250385	-0.230333	-0.131868	-0.142822	-0.224397	0.069	0.013	-0.0471973	-0.12651	-0.067117	-0.0685759	-0.141967	-0.0796641	-0.131993	-0.121561	0.0140345	-0.0678692
5147	543	25S	563	C563	C562	No					-0.628	-0.527876	-0.667426	-0.57882	-0.770651	-0.555029	-0.497322	-0.724034	-0.616502	-0.698	-0.72	-0.711207	-0.687508	-0.574594	-0.738837	-0.599559	-0.613387	-0.657945	-0.489289	-0.486902	-0.507583
2074	544	25S	564	G564	G563	No					0.107	0.0499249	-0.00374909	0.00545364	-0.0668327	-0.057499	0.0364493	-0.082775	-0.0539966	0.094	0.071	0.0443848	0.0881732	0.0788166	0.0415387	0.0820075	0.0417356	0.0572182	0.0430313	0.099393	0.0884018
4088	545	25S	565	U565	U564	No					-0.234	-0.185886	-0.164737	-0.0256639	-0.11342	-0.155444	-0.0690747	-0.214028	-0.0926003	-0.328	-0.041	-0.166678	-0.150191	-0.164547	-0.224561	-0.150647	-0.121925	-0.115534	-0.0941193	-0.164369	-0.138725
1139	546	25S	566	G566	G565	No					0.214	0.211226	0.277939	0.205379	0.260835	0.172938	0.199781	0.210329	0.229318	0.292	0.22	0.204609	0.24371	0.234403	0.253587	0.262024	0.226802	0.246796	0.217978	0.181106	0.184444
2026	547	25S	567	A567	A566	No					0.074	0.0342518	0.196267	0.101768	0.195384	0.136138	0.109434	0.200648	0.142765	0.113	0.149	0.108705	0.134818	0.0939481	0.184606	0.157353	0.126268	0.174181	0.0785518	0.0538313	0.0913232
2197	548	25S	568	U568	U567	No					0.079	0.0148496	0.0519561	-0.0910512	0.0164188	0.0033163	-0.0663142	0.0110242	-0.132823	0.043	-0.014	0.0430871	0.0111884	0.0129414	0.0906385	-0.0101178	-0.028014	-0.0140959	-0.103884	-0.0259756	-0.024744
4659	549	25S	569	C569	C568	No					-0.271	-0.369553	-0.446721	-0.415982	-0.364404	-0.345805	-0.389378	-0.339914	-0.336286	-0.293	-0.276	-0.405766	-0.46273	-0.423519	-0.438366	-0.473792	-0.449249	-0.478245	-0.425622	-0.387474	-0.463335
1619	550	25S	570	G570	G569	No					0.134	0.11369	0.137076	0.0367105	0.11377	0.0736117	0.0500589	0.0979673	0.0391508	0.175	0.098	0.12574	0.120425	0.0705547	0.157603	0.0620061	0.0383127	0.0787271	0.0627097	0.130268	0.0858585
3232	551	25S	571	U571	U570	No					-0.029	-0.033929	-0.0803873	0.01961	-0.0818994	0.00746486	-0.0275436	-0.0504425	0.0150032	0.005	-0.153	-0.0413631	-0.0558643	-0.055565	-0.0933286	-0.0593919	-0.0520557	-0.0409553	-0.00764477	-0.0645422	-0.0702911
3762	552	25S	572	G572	G571	No					-0.134	-0.0924025	-0.0793597	0.0104161	0.0729418	0.0591338	0.00467064	0.0925558	0.0689806	-0.179	-0.099	-0.0683183	-0.056001	-0.0420921	-0.0449786	-0.00575069	-0.0418502	-0.0364437	-0.0106608	-0.130145	-0.102797
1202	553	25S	573	G573	G572	No					0.104	0.227551	0.306141	0.256891	0.195497	0.270518	0.237494	0.267094	0.272572	0.206	0.272	0.261306	0.291399	0.239083	0.262423	0.249949	0.273875	0.263543	0.285052	0.238809	0.325824
2917	554	25S	574	U574	U573	No					-0.091	-0.0281599	-0.0416881	-0.0901945	-0.0915532	-0.0938474	-0.0877613	-0.0665866	-0.0411072	-0.048	-0.111	-0.00156301	-0.0352891	-0.0672873	-0.0275331	-0.0230405	-0.0149119	-0.0291264	-0.0787324	0.0325672	0.014074
3424	555	25S	575	C575	C574	No					-0.126	-0.0841211	-0.212737	-0.175766	-0.252202	-0.204523	-0.208075	-0.257673	-0.233461	-0.138	-0.182	-0.229323	-0.133834	-0.176575	-0.216805	-0.128897	-0.174422	-0.128876	-0.161068	-0.076387	-0.100321
4482	556	25S	576	U576	U575	No					-0.197	-0.319544	-0.310433	-0.153071	-0.227695	-0.221287	-0.142639	-0.242759	-0.149932	-0.304	-0.223	-0.254843	-0.292682	-0.257842	-0.341906	-0.277824	-0.182499	-0.198332	-0.157649	-0.209294	-0.156689
1031	557	25S	577	G577	G576	No					0.2	0.188144	0.32252	0.167411	0.220217	0.1477	0.222144	0.21758	0.2011	0.156	0.118	0.29218	0.243069	0.277837	0.317106	0.225497	0.284851	0.224355	0.209026	0.229881	0.285798
1328	558	25S	578	C578	C577	No					0.191	0.222347	0.161188	0.196529	0.193458	0.198685	0.159902	0.105053	0.0949073	0.218	0.245	0.17331	0.141961	0.204249	0.144458	0.0928918	0.166731	0.0155648	0.140582	0.103853	0.158366
2451	559	25S	579	A579	A578	No					0.094	0.119868	0.0784195	0.158691	0.179502	0.159376	0.168174	0.139249	0.139533	0.122	0.071	0.0645892	0.0991658	0.178962	0.0622791	0.100686	0.165962	0.154942	0.144481	0.0294308	0.0537388
481	560	25S	580	G580	G579	No					0.27	0.34283	0.442844	0.3676	0.362275	0.303868	0.340446	0.354439	0.349886	0.256	0.287	0.418654	0.450324	0.407542	0.406045	0.374609	0.406438	0.383205	0.422532	0.286711	0.46149
4492	561	25S	581	C581	C580	No					-0.219	-0.29842	-0.488177	-0.350213	-0.510382	-0.400497	-0.254288	-0.476297	-0.429196	-0.154	-0.113	-0.335293	-0.330553	-0.178761	-0.370534	-0.257168	-0.308044	-0.391517	-0.244014	-0.259363	-0.371057
3001	562	25S	582	A582	A581	No					0.024	-0.087674	-0.115534	-0.198882	-0.21442	-0.226039	-0.276948	-0.165062	-0.287572	-0.097	-0.146	-0.0956791	-0.0571802	-0.000543363	-0.00198325	-0.0840861	-0.0388237	-0.0912683	-0.133738	-0.0734681	-0.133096
4347	563	25S	583	C583	C582	No					-0.35	-0.252581	-0.0530387	-0.0695387	-0.0406859	-0.129281	-0.195466	-0.116936	-0.098298	-0.439	-0.294	-0.162671	-0.142615	-0.114826	-0.170726	-0.165408	-0.0253521	-0.127025	-0.0855562	-0.215656	-0.0205912
1460	564	25S	584	G584	G583	No					0.25	0.142354	0.0456621	0.0356724	0.117057	0.141777	0.12183	0.209401	0.196534	0.299	0.269	0.126902	0.0598461	0.0288548	0.139158	0.141248	-0.00308525	0.151021	-0.00327147	0.202214	-0.0338048
2710	565	25S	585	C585	C584	No					0.035	0.0875165	-0.0205827	0.113213	0.190104	0.229753	0.158724	0.182183	0.278834	-0.04	0.081	-0.0745977	-0.0370074	-0.124967	-0.0393458	0.0896418	-0.0650941	0.0429305	0.00761341	0.0438703	-0.123112
335	566	25S	586	G586	G585	No					0.325	0.312685	0.372358	0.281194	0.351507	0.346564	0.282379	0.315193	0.315321	0.283	0.299	0.296782	0.300407	0.204556	0.357101	0.281719	0.242829	0.29817	0.252501	0.271167	0.273854
1171	567	25S	587	C587	C586	No					0.199	0.199528	0.219267	0.120654	0.157328	0.150999	0.110038	0.206012	0.141546	0.383	0.169	0.176752	0.102967	0.0383259	0.145894	0.144788	0.0723489	0.128485	0.002768	0.103462	0.118771
4540	568	25S	588	C588	C587	No					-0.214	-0.348737	-0.600497	-0.455774	-0.498688	-0.363524	-0.409239	-0.522024	-0.374699	-0.244	-0.243	-0.481643	-0.411293	-0.470717	-0.55043	-0.425191	-0.574003	-0.40192	-0.503018	-0.349115	-0.520794
4582	569	25S	589	U589	U588	No					-0.239	-0.455953	-0.406594	-0.374937	-0.420079	-0.43504	-0.459726	-0.407503	-0.42064	-0.355	-0.237	-0.454511	-0.380924	-0.471765	-0.475433	-0.417935	-0.523088	-0.417746	-0.440508	-0.425505	-0.474774
2072	570	25S	590	A590	A589	No					0.019	0.0889718	0.214019	0.121092	0.128117	0.0468269	0.080664	0.0620442	0.0541717	0.066	-0.006	0.13464	0.114121	0.117129	0.120841	0.0960943	0.123147	0.0801727	0.178206	0.0804757	0.156961
688	571	25S	591	A591	A590	No					0.19	0.381683	0.466018	0.300797	0.286901	0.271443	0.303745	0.331384	0.250717	0.305	0.1	0.482412	0.43658	0.455734	0.514674	0.33076	0.477208	0.372545	0.43824	0.350259	0.469719
3901	572	25S	592	C592	C591	No					-0.257	-0.149988	0.0172071	-0.0930724	0.00276817	-0.055178	-0.0967528	-0.068533	-0.0403374	-0.224	-0.275	-0.143635	-0.154061	-0.121229	-0.151288	-0.17578	-0.133676	-0.132781	-0.118343	-0.258117	-0.111477
3693	573	25S	593	G593	G592	No					-0.136	-0.172651	-0.0607106	-0.00534892	0.00908531	-0.00976799	-0.0252578	-0.0543489	-0.0120404	-0.208	-0.076	-0.0787564	-0.0294938	0.0222889	-0.0552824	-0.0401858	0.0498293	-0.0397575	0.0622846	-0.0980439	-0.0630281
1672	574	25S	594	G594	G593	No					0.2	0.141461	0.00626374	-0.0218247	-0.0354301	-0.033076	0.0843816	0.0245933	-0.121088	0.22	0.131	0.124444	0.0644973	0.0980065	0.0621404	-0.0102641	0.046598	-0.0232397	0.0136956	0.108776	0.0924171
5209	575	25S	595	C595	C594	No					-0.612	-0.611138	-1.06083	-0.627722	-0.754169	-0.678875	-0.617208	-0.684264	-0.656682	-0.647	-0.571	-0.75436	-0.758926	-0.686003	-0.73688	-0.578965	-0.712531	-0.672987	-0.659545	-0.476651	-0.849394
1018	576	25S	596	G596	G595	No					0.219	0.253663	0.241338	0.351756	0.312684	0.329019	0.341839	0.319353	0.328115	0.174	0.247	0.318484	0.251504	0.212334	0.229124	0.250564	0.197225	0.28729	0.231401	0.267989	0.373039
3117	577	25S	597	U597	U596	No					-0.111	-0.0194047	0.128135	0.201744	0.285244	0.261286	0.115943	0.216837	0.287215	-0.045	0.054	-0.00409182	0.0970547	0.0432645	0.0514789	0.145559	0.237514	0.134149	0.130081	0.0641392	0.168474
1137	578	25S	598	G598	G597	No					0.281	0.250129	0.189912	0.183904	0.051258	0.137745	0.180425	0.109395	0.141215	0.237	0.292	0.224685	0.206674	0.247619	0.19155	0.211509	0.218503	0.215585	0.226222	0.259999	0.22309
357	579	25S	599	C599	C598	No					0.357	0.450276	0.458493	0.398099	0.350103	0.343678	0.449463	0.393882	0.39069	0.359	0.412	0.419651	0.404215	0.393705	0.386133	0.397436	0.421523	0.400833	0.422463	0.433186	0.525397
3467	580	25S	600	C600	C599	No					-0.071	-0.135571	-0.0864979	-0.180192	-0.14593	-0.158423	-0.163475	-0.158296	-0.142573	-0.116	-0.075	-0.171875	-0.124191	-0.141745	-0.179123	-0.125807	-0.155646	-0.0923951	-0.0522984	-0.133853	-0.140582
4143	581	25S	601	U601	U600	No					-0.225	-0.383216	-0.409988	-0.746631	-0.745039	-0.804986	-0.628059	-0.687078	-0.931015	-0.235	-0.253	-0.346651	-0.483558	-0.281301	-0.189534	-0.583331	-0.399993	-0.538696	-0.601086	-0.411535	-0.508274
3511	582	25S	602	C602	C601	No					-0.194	-0.0545107	0.0626217	0.127274	0.0751718	0.0901314	0.0753654	0.0328738	0.15083	-0.145	-0.211	-0.0662051	-0.01642	-0.0555052	-0.0365405	0.037029	0.0144256	0.0727538	0.0447838	-0.0764229	0.0192398
1646	583	25S	603	G603	G602	No					0.085	0.196884	0.320819	0.327963	0.321087	0.331377	0.246143	0.313243	0.369624	0.139	0.042	0.271418	0.269637	0.235139	0.289728	0.22333	0.308374	0.273226	0.271458	0.150933	0.284275
605	584	25S	604	G604	G603	No					0.283	0.344989	0.363959	0.273421	0.340625	0.282422	0.280442	0.341434	0.308561	0.316	0.307	0.358931	0.367955	0.351244	0.363218	0.330162	0.352477	0.331079	0.321719	0.305392	0.3562
3731	585	25S	605	C605	C604	No					0.002	-0.117982	-0.440509	-0.124637	-0.196838	-0.103296	-0.0672241	-0.188135	-0.0571901	-0.15	-0.059	-0.219877	-0.211854	-0.132839	-0.260193	-0.0829388	-0.23965	-0.22274	-0.141388	-0.0821177	-0.195209
3405	586	25S	606	A606	A605	No					-0.046	-0.168746	-0.18399	-0.290979	-0.168689	-0.212222	-0.211463	-0.158396	-0.283587	-0.079	-0.024	-0.199001	-0.193493	-0.204566	-0.215059	-0.135306	-0.207357	-0.152196	-0.209244	-0.0894044	-0.240089
1828	587	25S	607	U607	U606	No					-0.011	0.0868858	0.311915	0.1659	0.261893	0.13089	0.0749586	0.1992	0.189102	0.031	0.008	0.203293	0.193896	0.127789	0.211825	0.0900307	0.142401	0.153097	0.126858	0.0510752	0.240604
4592	588	25S	608	C608	C607	No					-0.145	-0.345753	-0.667852	-0.423256	-0.639686	-0.426992	-0.334976	-0.480653	-0.503871	-0.169	-0.236	-0.465218	-0.44736	-0.332828	-0.561639	-0.448535	-0.464248	-0.589102	-0.479854	-0.403423	-0.552456
3351	589	25S	609	A609	A608	No					-0.187	-0.0592535	0.140184	0.0196028	0.147033	0.0433622	-0.00709288	0.0724304	0.085488	-0.117	-0.172	-0.0951278	-0.0907363	-0.147607	-0.0177496	-0.101438	-0.104012	-0.0076741	-0.0715094	-0.115349	-0.114727
653	590	25S	610	G610	G609	No	SnoR62.1	1	1	Poor pairing	0.28	0.333855	0.520775	0.372972	0.479438	0.36555	0.314725	0.403353	0.29848	0.196	0.241	0.41218	0.43156	0.391969	0.48106	0.35434	0.432493	0.379676	0.387984	0.340421	0.472744
5135	591	25S	611	C611	C610	No					-0.5	-0.504535	-0.864118	-0.554248	-0.697167	-0.535138	-0.529697	-0.599683	-0.528145	-0.345	-0.418	-0.502966	-0.562498	-0.581716	-0.635237	-0.464408	-0.592532	-0.517671	-0.534777	-0.362484	-0.605757
1796	592	25S	612	G612	G611	No					0.125	0.071759	0.17371	0.078685	0.170644	0.162962	0.0865708	0.112952	0.0601132	0.103	0.035	0.162504	0.203116	0.189978	0.160589	0.157746	0.196795	0.16438	0.20681	0.0919869	0.179691
4449	593	25S	613	U613	U612	No					-0.205	-0.320211	-0.319341	-0.111025	-0.12517	-0.129756	-0.210053	-0.187476	-0.0912331	-0.305	-0.12	-0.219221	-0.140941	-0.148717	-0.203464	-0.108052	-0.0986584	-0.117193	-0.0796566	-0.259197	-0.202624
829	594	25S	614	G614	G613	No					0.261	0.285185	0.301768	0.276936	0.224698	0.296646	0.238639	0.209145	0.266755	0.245	0.266	0.249814	0.276274	0.298313	0.290266	0.294189	0.301811	0.304384	0.307243	0.253819	0.261527
1346	595	25S	615	C615	C614	No					0.275	0.213184	0.0860181	0.184286	0.158327	0.264235	0.285092	0.23284	0.234708	0.305	0.301	0.183011	0.112597	0.126689	0.0364206	0.218973	0.0346757	0.207383	0.131684	0.218056	0.139676
1680	596	25S	616	U616	U615	No					0.072	0.164958	0.187968	0.158142	0.135094	0.123553	0.167858	0.185576	0.260629	0.21	0.226	0.0569435	0.105222	0.106704	0.113154	0.181063	0.12153	0.160909	0.105755	0.134006	0.079465
2298	597	25S	617	C617	C616	No					-0.006	-0.0247856	0.0275402	-0.347482	-0.254392	-0.353618	-0.191151	-0.178851	-0.366766	0.026	-0.052	-0.0517521	-0.133248	-0.0861658	0.158593	-0.19464	-0.124656	-0.226525	-0.407719	-0.0482956	-0.212068
5017	598	25S	618	C618	C617	No					-0.421	-0.52628	-0.643662	-0.399895	-0.621426	-0.571909	-0.446921	-0.634395	-0.518326	-0.54	-0.623	-0.552893	-0.569514	-0.600958	-0.568599	-0.484621	-0.624391	-0.552948	-0.588503	-0.476441	-0.590502
1032	599	25S	619	G619	G618	No					0.073	0.293302	0.47213	0.347439	0.382453	0.383972	0.354905	0.359794	0.359712	0.153	0.233	0.38479	0.374581	0.330076	0.360123	0.29483	0.462602	0.373876	0.438787	0.296073	0.487401
2945	600	25S	620	G620	G619	No					-0.126	0.0599111	0.146646	0.166123	0.160298	0.0515231	0.0764407	0.0895504	0.0814416	-0.079	-0.086	0.029426	0.0888895	0.0450937	0.0328074	0.00010906	0.121729	0.0553006	0.196444	-0.0416768	0.138795
733	601	25S	621	G621	G620	No					0.295	0.27361	0.316052	0.232851	0.202484	0.191761	0.256792	0.182488	0.174351	0.254	0.338	0.313058	0.231746	0.321695	0.219771	0.215801	0.303147	0.228543	0.311835	0.307446	0.303621
4552	602	25S	622	C622	C621	No					-0.116	-0.293412	-0.610864	-0.228613	-0.385589	-0.230566	-0.244819	-0.311828	-0.209686	-0.04	-0.158	-0.389113	-0.436398	-0.327975	-0.539977	-0.282564	-0.393983	-0.257442	-0.268751	-0.173073	-0.352637
1335	603	25S	623	G623	G622	No					0.208	0.163489	0.278607	0.226092	0.264836	0.240364	0.149895	0.277175	0.264717	0.143	0.136	0.257983	0.324281	0.236781	0.285288	0.209318	0.242116	0.224266	0.280123	0.156483	0.322018
2175	604	25S	624	U624	U623	No					0.008	-0.00575561	0.125315	-0.300188	-0.00803023	-0.24824	-0.205885	-0.0188519	-0.265176	-0.038	-0.131	-0.00846912	-0.0146971	-0.0593651	0.167883	-0.162363	-0.0299427	-0.212397	-0.307288	-0.126331	-0.0579882
4996	605	25S	625	C625	C624	No					-0.371	-0.44309	-0.690283	-0.440026	-0.442126	-0.372313	-0.464162	-0.514757	-0.402421	-0.509	-0.419	-0.663716	-0.489838	-0.450045	-0.507739	-0.305642	-0.475795	-0.452842	-0.467184	-0.362334	-0.678802
163	606	25S	626	G626	G625	No					0.356	0.348035	0.45662	0.445952	0.561476	0.470268	0.420382	0.43265	0.454992	0.281	0.278	0.362435	0.361548	0.216909	0.337892	0.342751	0.267805	0.351105	0.327373	0.253223	0.384995
365	607	25S	627	G627	G626	No					0.492	0.450629	0.545585	0.522692	0.537474	0.538683	0.462724	0.577013	0.563285	0.426	0.539	0.513304	0.511061	0.494765	0.497733	0.479972	0.528921	0.551248	0.525973	0.446309	0.513218
3701	608	25S	628	C628	C627	No					-0.044	-0.195877	-0.356179	-0.338866	-0.560168	-0.297926	-0.327993	-0.378674	-0.379001	-0.042	0.039	-0.222179	-0.215257	-0.135456	-0.235787	-0.202498	-0.241885	-0.221137	-0.208549	-0.117179	-0.282879
4560	609	25S	629	C629	C628	No					-0.32	-0.343928	-0.547068	-0.471256	-0.656072	-0.518472	-0.38163	-0.494474	-0.538729	-0.194	-0.186	-0.419017	-0.472408	-0.416577	-0.582324	-0.449873	-0.570258	-0.407041	-0.493029	-0.37144	-0.481467
5237	610	25S	630	U630	U629	No					-0.892	-0.75924	-0.696765	-0.555694	-0.575465	-0.629392	-0.558834	-0.756905	-0.661673	-0.766	-0.857	-0.67667	-0.716008	-0.770719	-0.720625	-0.73725	-0.692848	-0.727461	-0.699145	-0.760969	-0.727676
1282	611	25S	631	G631	G630	No					0.099	0.19366	0.348474	0.138646	0.267315	0.189008	0.132806	0.258668	0.157736	0.177	-0.017	0.269363	0.207677	0.235518	0.311587	0.172223	0.263153	0.209395	0.169605	0.166145	0.312071
4282	612	25S	632	U632	U631	No					-0.294	-0.232297	-0.244469	-0.213096	-0.186746	-0.250787	-0.221222	-0.202072	-0.153724	-0.341	-0.356	-0.282946	-0.31004	-0.280439	-0.271983	-0.261973	-0.247527	-0.324335	-0.23367	-0.267693	-0.292104
1011	613	25S	633	G633	G632	No					0.165	0.263461	0.444884	0.341001	0.470697	0.407497	0.340066	0.394204	0.396626	0.183	0.144	0.319355	0.369514	0.318934	0.34447	0.318353	0.391945	0.329921	0.358922	0.205966	0.379917
1984	614	25S	634	G634	G633	No					0.134	0.112069	0.254508	0.20354	0.27879	0.190219	0.235607	0.15263	0.23303	0.037	0.083	0.194143	0.162926	0.167253	0.18034	0.174292	0.204863	0.164339	0.244609	0.105607	0.177168
591	615	25S	635	G635	G634	No					0.35	0.391124	0.3737	0.38399	0.306316	0.3023	0.385058	0.340978	0.378282	0.413	0.438	0.411679	0.353766	0.400066	0.346193	0.337067	0.350874	0.372399	0.397817	0.359421	0.390886
3440	616	25S	636	C636	C635	No					-0.087	-0.00587983	-0.380597	-0.0517648	-0.210611	-0.0313366	-0.1208	-0.105171	-0.0685927	0.011	0.045	-0.103033	-0.0465858	-0.00154481	-0.0864463	0.0698882	-0.0563487	0.0189329	0.0616622	0.0933413	-0.0290107
2234	617	25S	637	U637	U636	No					0.172	0.06351	-0.0694137	0.165295	-0.0206042	0.0184049	0.0941661	0.100503	-0.034898	0.059	0.188	0.0587657	0.0934642	0.107216	0.0549223	0.154077	0.0709214	0.11471	0.139176	0.179164	0.13031
1430	618	25S	638	C638	C637	No					0.273	0.214187	0.0510429	0.203079	0.0847041	0.182018	0.21251	0.164301	0.172616	0.22	0.22	0.174397	0.171182	0.236104	0.20781	0.284608	0.233821	0.272246	0.23167	0.349071	0.176523
2177	619	25S	639	C639	C638	No					0.171	0.122766	-0.199039	0.0404815	-0.0562701	0.0223729	0.0186556	-0.0374816	-0.0269592	0.213	0.191	-0.0291604	-0.0463427	0.0324666	-0.0425974	0.0721513	-0.0477096	0.0620554	-0.0206167	0.180188	-0.102739
2984	620	25S	640	C640	C639	No					0.092	-0.180356	-0.0897746	-0.189145	-0.135402	-0.117692	-0.187305	-0.125903	-0.132221	-0.103	0.007	-0.14073	-0.137055	-0.162339	-0.193161	-0.218111	-0.189083	-0.144912	-0.226097	-0.0901559	-0.200231
3981	621	25S	641	C641	C640	No					-0.333	-0.13459	-0.0789591	-0.284785	-0.152549	-0.168172	-0.130855	-0.191419	-0.137545	-0.34	-0.281	-0.209453	-0.261381	-0.301239	-0.248123	-0.349212	-0.215135	-0.478034	-0.307901	-0.344367	-0.191792
3369	622	25S	642	A642	A641	No					-0.137	-0.194441	0.134946	-0.161623	-0.012636	-0.0551826	-0.109864	-0.0234684	0.0367219	-0.228	-0.233	-0.0742682	-0.0756347	-0.123908	-0.0655598	-0.162182	-0.0981934	-0.0458337	-0.137198	-0.208185	-0.0109929
3365	623	25S	643	U643	U642	No					-0.196	-0.120957	0.108551	-0.0797459	0.099821	-0.0531324	-0.159746	0.0177072	-0.048038	-0.046	-0.18	0.0270992	0.0350432	-0.00891943	-0.00661824	-0.0130559	-0.0417518	0.0127678	0.0178578	-0.136443	0.0130742
3324	624	25S	644	U644	U643	No					-0.169	-0.124045	-0.0580921	-0.219124	-0.243491	-0.281628	-0.205843	-0.243725	-0.2345	0.029	-0.194	-0.207188	-0.168963	-0.0690706	-0.0863694	-0.207634	-0.140487	-0.183413	-0.207757	-0.159658	-0.216238
4662	625	25S	645	C645	C644	No					-0.442	-0.217083	-0.246234	-0.0399386	-0.0664899	-0.103828	-0.0515688	-0.0911371	-0.194788	-0.268	-0.352	-0.277154	-0.230196	-0.232974	-0.260077	-0.208068	-0.130843	-0.190226	-0.129781	-0.226462	-0.191712
159	626	25S	646	G646	G645	No					0.437	0.377722	0.396706	0.451228	0.465361	0.470467	0.385686	0.443978	0.420863	0.375	0.391	0.457929	0.445874	0.449936	0.407637	0.449734	0.433442	0.458741	0.474191	0.39169	0.443251
343	627	25S	647	A647	A646	No					0.414	0.452723	0.500669	0.505517	0.525365	0.50665	0.533587	0.509866	0.46933	0.441	0.457	0.494949	0.514002	0.547988	0.535384	0.521792	0.557539	0.532428	0.528875	0.46108	0.474808
214	628	25S	648	C648	C647	No					0.407	0.419482	0.359647	0.425015	0.431093	0.410471	0.420636	0.390069	0.409888	0.275	0.305	0.441899	0.419852	0.334887	0.432906	0.423973	0.366231	0.40966	0.375785	0.407485	0.40386
2464	629	25S	649	C649	C648	No					0.024	0.0443025	-0.117047	-0.0456623	-0.221821	-0.0871429	0.0411472	-0.0827043	-0.0952622	0.011	0.186	0.0158547	-0.035851	0.00272353	0.0588622	0.00845702	-0.0937922	-0.0726827	-0.12368	-0.0201345	-0.121657
4638	630	25S	650	C650	C649	No					-0.204	-0.421019	-0.34491	-0.12575	-0.321799	-0.1972	-0.21215	-0.259515	-0.116485	-0.44	-0.198	-0.340682	-0.381578	-0.44554	-0.399637	-0.262467	-0.370565	-0.351444	-0.305486	-0.362555	-0.319847
497	631	25S	651	G651	G650	No					0.326	0.319219	0.407572	0.312732	0.385909	0.324502	0.270537	0.320884	0.391661	0.38	0.286	0.335921	0.348805	0.262876	0.292219	0.273699	0.331714	0.363817	0.34046	0.330892	0.400462
2460	632	25S	652	U652	U651	No					0.001	0.0238013	0.0477859	0.0660878	0.0506329	-0.0230321	0.0388481	-0.0793457	-0.00770925	0.097	0.06	0.0369769	0.0359638	0.0228481	0.014051	-0.0170069	-0.0221936	0.00786288	-0.0235581	-0.00648502	0.0548559
4751	633	25S	653	C653	C652	No					-0.434	-0.439045	-0.471993	-0.496456	-0.569166	-0.601461	-0.410669	-0.44569	-0.543903	-0.327	-0.511	-0.534709	-0.47156	-0.452197	-0.415757	-0.469891	-0.531478	-0.511728	-0.53323	-0.420098	-0.433457
4557	634	25S	654	U654	U653	No					-0.382	-0.387961	-0.435428	-0.575626	-0.558468	-0.652844	-0.590062	-0.542513	-0.61862	-0.386	-0.377	-0.446119	-0.489841	-0.400657	-0.379477	-0.501823	-0.469552	-0.550143	-0.557758	-0.434605	-0.511498
5172	635	25S	655	U655	U654	No					-0.571	-0.598161	-0.559037	-0.429254	-0.448644	-0.32555	-0.394001	-0.429208	-0.391668	-0.653	-0.524	-0.563476	-0.583095	-0.482479	-0.606992	-0.500748	-0.422715	-0.446492	-0.468247	-0.564588	-0.532183
1096	636	25S	656	G656	G655	No					0.233	0.236946	0.284531	0.203633	0.363247	0.299707	0.23299	0.29157	0.287751	0.16	0.212	0.291345	0.30355	0.237447	0.235779	0.255891	0.272449	0.23435	0.278978	0.219404	0.233897
3040	637	25S	657	A657	A656	No					-0.086	0.0075987	-0.0373696	-0.106053	0.00214125	-0.0203961	-0.137016	-0.124658	-0.0999159	0.195	-0.146	-0.0718792	-0.0259827	-0.0718131	-0.0729208	-0.0636335	-0.0565717	-0.0417523	-0.0673768	-0.0768287	-0.103005
1587	638	25S	658	A658	A657	No					0.125	0.179291	0.184155	0.0472126	0.108696	0.14173	-0.000646637	0.199311	0.109915	0.091	0.098	0.188832	0.188477	0.175583	0.161332	0.134465	0.179799	0.204808	0.194629	0.172679	0.121292
1394	639	25S	659	A659	A658	No					0.225	0.164091	0.145914	0.13524	0.157756	0.162824	0.115534	0.21427	0.105332	0.008	0.157	0.186636	0.203652	0.161343	0.202727	0.222373	0.152272	0.244939	0.169909	0.216865	0.203048
4641	640	25S	660	C660	C659	No					-0.318	-0.410428	-0.520876	-0.511351	-0.466772	-0.448327	-0.398887	-0.4096	-0.377008	-0.529	-0.234	-0.418647	-0.448257	-0.396814	-0.431399	-0.40301	-0.382238	-0.515152	-0.352113	-0.31097	-0.314127
40	641	25S	661	A661	A660	Nm	SnoR63.1;U18;AtU18;U18-1;U18-2	1;2;D1;D2			0.986	0.975958	0.978183	0.962678	0.956423	0.953022	0.970664	0.965001	0.978421	0.986	0.986	0.982523	0.977385	0.96663	0.973223	0.976854	0.97269	0.968751	0.981366	0.977448	0.975718
4316	642	25S	662	C662	C661	No					-0.366	-0.167331	-0.203397	-0.0633113	-0.222972	-0.155641	0.0109784	-0.287231	-0.14145	-0.15	-0.351	-0.170638	-0.237378	-0.217302	-0.213141	-0.172571	-0.14251	-0.229447	-0.0339043	0.0533281	-0.0630726
2698	643	25S	663	G663	G662	No					-0.073	0.0969802	0.194044	0.282141	0.16105	0.174509	0.223827	0.198277	0.206845	0.082	0.093	0.114865	0.158528	0.154506	0.133583	0.178581	0.226891	0.194586	0.288143	0.156853	0.26215
301	644	25S	664	G664	G663	No					0.34	0.396127	0.356364	0.373713	0.447476	0.389061	0.394334	0.401405	0.409941	0.23	0.336	0.321491	0.374119	0.312089	0.32671	0.349582	0.366331	0.295559	0.392628	0.315081	0.401999
1595	645	25S	665	A665	A664	No					0.149	0.150268	0.129517	0.169569	0.103569	0.127553	0.254865	0.211038	0.0987944	0.246	0.146	0.230452	0.172007	0.205773	0.19763	0.225505	0.155256	0.177777	0.154847	0.177647	0.150272
2661	646	25S	666	C666	C665	No					0.006	-0.068615	0.00984307	-0.0269232	-0.00452061	-0.141202	-0.0954125	-0.0717092	-0.0898991	0.133	0.01	-0.047154	-0.035071	-0.0692888	-0.0387702	-0.0511916	-0.107782	-0.00264554	-0.173041	-0.108426	-0.0262186
4793	647	25S	667	C667	C666	No					-0.267	-0.539119	-0.601476	-0.613961	-0.706264	-0.583424	-0.559065	-0.592661	-0.646915	-0.503	-0.561	-0.588191	-0.573785	-0.555215	-0.591465	-0.6376	-0.674232	-0.590704	-0.739178	-0.663488	-0.682467
1999	648	25S	668	A668	A667	No					0.069	0.144748	0.0424261	-0.0274415	-0.0462062	-0.0366452	-0.06465	-0.0454972	-0.113018	-0.146	-0.084	0.0482068	0.0389644	0.0787363	0.104375	0.00833164	0.0974924	0.0674829	0.0505334	-0.0249305	-0.0146106
3978	649	25S	669	A669	A668	No					-0.241	-0.119818	-0.121202	-0.0339426	-0.0932465	-0.00215375	-0.110122	-0.0931415	-0.00242571	-0.125	-0.109	-0.081836	-0.072714	0.0339089	-0.0663289	-0.126805	0.00429448	-0.0648024	-0.00808709	-0.184637	-0.0861977
5096	650	25S	670	G670	G669	No					-0.678	-0.532221	-0.405738	-0.396273	-0.274851	-0.278573	-0.475122	-0.356649	-0.318753	-0.428	-0.499	-0.412053	-0.435426	-0.426509	-0.512359	-0.4455	-0.429673	-0.530544	-0.477269	-0.509491	-0.413873
2637	651	25S	671	G671	G670	No					0.082	-0.063286	-0.069791	-0.168381	-0.193815	-0.154947	-0.165732	-0.199772	-0.177331	-0.128	0.095	-0.115123	-0.0700248	-0.140541	-0.0912763	-0.117867	-0.135245	-0.164068	-0.192663	-0.0933363	-0.154764
5065	652	25S	672	A672	A671	No					-0.486	-0.500474	-0.514347	-0.416333	-0.274596	-0.256438	-0.402633	-0.325335	-0.345532	-0.254	-0.392	-0.455367	-0.509379	-0.501467	-0.475399	-0.383217	-0.396253	-0.338556	-0.325375	-0.387474	-0.464282
2043	653	25S	673	G673	G672	No					0.09	0.0689274	0.173757	0.153956	0.222141	0.109989	0.129599	0.159196	0.16363	0.129	0.097	0.118279	0.116064	0.142447	0.139742	0.155658	0.102243	0.167603	0.161016	0.164802	0.126374
4474	654	25S	674	U674	U673	No					-0.212	-0.290566	-0.473571	-0.379131	-0.379491	-0.514924	-0.273512	-0.422202	-0.316119	-0.282	-0.19	-0.440061	-0.407273	-0.42595	-0.461275	-0.411096	-0.462208	-0.379188	-0.399731	-0.164396	-0.380211
41	655	25S	675	C675	C674	Nm	SnoR64.1;AtsnoR58Y;SnoR58Y-1;SnoR58Y-2	1;D1;D2			0.966	0.977692	0.964214	0.961916	0.957914	0.960372	0.963507	0.951577	0.969998	0.985	0.955	0.959007	0.966537	0.96348	0.971424	0.972247	0.947168	0.94146	0.969656	0.968477	0.963502
42	656	25S	676	U676	U675	Nm					0.972	0.968771	0.976173	0.954201	0.954938	0.958984	0.970958	0.97051	0.971757	0.985	0.985	0.970467	0.969957	0.972086	0.968701	0.973578	0.955956	0.949059	0.974073	0.977163	0.968402
2363	657	25S	677	G677	G676	No					0.029	0.054936	-0.0016706	-0.00795787	-0.146812	-0.0937476	0.0174194	-0.0362937	-0.0745085	-0.215	-0.037	0.0399586	-0.029615	-0.106697	0.0291639	-0.0541352	-0.0296048	0.0238347	-0.0392443	0.0477192	0.0877361
2876	658	25S	678	A678	A677	No					-0.114	-0.0344828	-0.0391858	-0.037004	-0.228049	-0.152067	-0.103369	-0.121591	-0.206328	-0.015	-0.142	-0.0509595	-0.0291171	-0.0615663	-0.0482464	-0.0610903	-0.0587152	-0.0203536	-0.0759212	-0.0291999	-0.0347369
4544	659	25S	679	C679	C678	No					-0.301	-0.425799	-0.408341	-0.51351	-0.50459	-0.365485	-0.448623	-0.401474	-0.499158	-0.183	-0.443	-0.368064	-0.403664	-0.455419	-0.455192	-0.401486	-0.440111	-0.568437	-0.473085	-0.524574	-0.500241
3894	660	25S	680	A680	A679	No					-0.182	-0.216897	-0.18749	-0.366104	-0.293791	-0.407687	-0.29665	-0.36366	-0.296749	-0.274	-0.243	-0.265277	-0.290494	-0.347526	-0.303847	-0.319056	-0.362492	-0.304155	-0.367471	-0.260701	-0.309682
4729	661	25S	681	U681	U680	No					-0.39	-0.372116	-0.292878	-0.282243	-0.281335	-0.287294	-0.302385	-0.350275	-0.255463	-0.265	-0.372	-0.334096	-0.283867	-0.299548	-0.319324	-0.283022	-0.268098	-0.191591	-0.189972	-0.287287	-0.229103
1309	662	25S	682	G682	G681	No					0.09	0.222118	0.28171	0.255838	0.223431	0.259226	0.210008	0.138096	0.143556	0.115	0.177	0.24834	0.23931	0.292459	0.280644	0.211139	0.232043	0.215163	0.273249	0.211781	0.25141
3859	663	25S	683	U683	U682	No					-0.207	-0.107719	-0.11207	-0.0360921	-0.0612279	-0.091555	-0.0805115	-0.0334551	-0.00273388	-0.178	-0.105	-0.0646497	-0.0411134	0.0944405	-0.00194728	-0.0346787	0.0558794	-0.0573175	0.040899	-0.0950875	-0.0235746
874	664	25S	684	G684	G683	No					0.287	0.190066	0.321768	0.304082	0.286736	0.297649	0.244733	0.325364	0.265494	0.274	0.353	0.24913	0.252403	0.210349	0.305148	0.286415	0.243168	0.230246	0.254972	0.188258	0.255621
4198	665	25S	685	U685	U684	No					-0.211	-0.166117	-0.225788	-0.146438	-0.0977465	-0.138999	-0.136655	-0.0929306	-0.0796316	-0.231	-0.169	-0.210106	-0.220787	-0.231927	-0.284156	-0.173909	-0.204313	-0.221852	-0.170163	-0.180048	-0.226253
1122	666	25S	686	G686	G685	No					0.262	0.147448	0.177232	0.116947	0.211416	0.102031	0.120531	0.139825	0.103135	0.299	0.257	0.201439	0.177456	0.188272	0.212241	0.144616	0.153214	0.175704	0.0865003	0.189172	0.135443
5025	667	25S	687	C687	C686	No					-0.405	-0.57534	-0.546202	-0.452244	-0.310496	-0.28756	-0.503512	-0.309101	-0.317108	-0.634	-0.556	-0.570526	-0.507465	-0.575942	-0.543559	-0.536373	-0.548386	-0.462601	-0.608137	-0.418099	-0.58883
2191	668	25S	688	G688	G687	No					0.088	0.0853745	-0.0353989	-0.146651	0.00160283	-0.0679002	-0.0357894	-0.0304009	-0.0607434	0.042	0.033	-0.00225899	-0.00931882	-0.0229519	-0.0247616	-0.0411836	0.0129575	0.0311561	-0.0304515	0.0235199	0.0081611
4645	669	25S	689	A689	A688	No					-0.368	-0.281526	-0.320106	-0.211316	-0.121423	-0.105287	-0.254427	-0.159251	-0.0665022	-0.296	-0.303	-0.323587	-0.299465	-0.307515	-0.264893	-0.245268	-0.169847	-0.164886	-0.212227	-0.265262	-0.249303
1003	670	25S	690	G690	G689	No					0.259	0.271084	0.242762	0.269968	0.191417	0.200553	0.295035	0.212347	0.283972	0.249	0.237	0.262147	0.27068	0.280344	0.268438	0.255103	0.242797	0.27775	0.264229	0.262853	0.283067
1912	671	25S	691	U691	U690	No					0.146	0.0868673	0.0743913	0.0879548	-0.0121317	0.00866894	0.0999732	0.0957779	0.0623043	0.227	0.106	0.074855	0.0383598	0.0761569	0.0502602	0.0911411	0.0136833	0.0584001	0.0400379	0.120371	0.0217106
2654	672	25S	692	C692	C691	No					0.004	0.0148274	0.0191163	-0.0141786	-0.0589436	0.0919937	0.0688838	-0.0284274	-0.00103112	0.012	-0.037	-0.0446035	-0.0226383	-0.0311915	-0.0655704	0.0347977	-0.0618426	-0.13354	-0.00624669	-0.1259	-0.076742
537	673	25S	693	A693	A692	No					0.335	0.347522	0.40457	0.394622	0.382265	0.36385	0.331112	0.404414	0.407145	0.254	0.348	0.371972	0.354007	0.391504	0.420279	0.401399	0.371087	0.41225	0.351482	0.391419	0.43137
784	674	25S	694	A694	A693	No					0.245	0.226592	0.359864	0.228995	0.254416	0.269608	0.24154	0.292741	0.19378	0.287	0.375	0.291274	0.288752	0.349421	0.374908	0.331808	0.352692	0.339245	0.259489	0.368484	0.30444
4192	675	25S	695	C695	C694	No					-0.277	-0.18746	-0.333023	-0.189714	-0.326413	-0.240484	-0.163608	-0.29525	-0.212274	-0.268	-0.267	-0.185061	-0.162596	-0.227862	-0.23144	-0.164898	-0.220796	-0.26791	-0.189099	-0.12729	-0.173865
2454	676	25S	696	G696	G695	No					-0.006	0.119317	0.0871514	0.0343144	0.0395492	-0.000986143	0.0476139	0.0173561	-0.00470781	-0.07	-0.043	0.117478	0.157096	0.138733	0.134646	0.055502	0.187183	0.0690165	0.257039	0.0654949	0.159195
3586	677	25S	697	G697	G696	No					-0.202	-0.0857983	-0.0193487	-0.0669895	-0.056338	-0.0722092	-0.0433994	-0.0623216	-0.0795594	0.044	-0.11	-0.0453681	-0.0504	-0.0721116	-0.0964712	-0.104538	0.00928162	-0.0670574	0.0418061	-0.114099	0.0618797
2173	678	25S	698	G698	G697	No					0.162	0.0529806	-0.075586	-0.0772543	-0.0873084	-0.129814	-0.0367516	-0.172472	-0.159027	0.13	0.105	-0.0255358	-0.0631084	-0.0783206	-0.1162	-0.114764	-0.123778	-0.0437254	-0.119855	0.0165169	-0.0837884
5250	679	25S	699	U699	U698	No					-0.806	-0.732407	-0.938611	-0.672696	-0.76785	-0.680593	-0.699945	-0.68955	-0.700859	-0.634	-0.595	-0.80938	-0.791954	-0.722893	-0.83112	-0.744396	-0.799624	-0.807643	-0.781416	-0.75578	-0.855217
1428	680	25S	700	G700	G699	No					0.255	0.139479	0.138152	0.0563352	0.0607771	0.0634459	0.0238476	0.0568147	0.0538376	0.092	0.064	0.135277	0.0694735	0.0633261	0.0939478	0.0632649	0.0188816	0.0407602	0.0469063	0.0670871	0.078552
4802	681	25S	701	A701	A700	No					-0.387	-0.480036	-0.277343	-0.353301	-0.251257	-0.310861	-0.406535	-0.296121	-0.344336	-0.557	-0.522	-0.350062	-0.451688	-0.411037	-0.306256	-0.356256	-0.318345	-0.306927	-0.449659	-0.493953	-0.40446
1654	682	25S	702	G702	G701	No					0.086	0.144337	0.174104	0.102348	0.232292	0.215723	0.0648161	0.179904	0.16237	0.206	0.219	0.114692	0.158791	0.150936	0.140082	0.106301	0.149735	0.162677	0.105191	0.142306	0.156877
3576	683	25S	703	U703	U702	No					-0.043	-0.192628	-0.219439	-0.203626	-0.186063	-0.25118	-0.0793567	-0.246164	-0.170027	-0.188	-0.015	-0.214912	-0.175342	-0.187774	-0.246793	-0.20849	-0.225184	-0.193935	-0.197741	-0.149506	-0.238451
2224	684	25S	704	A704	A703	No					0.027	0.093346	0.116077	0.117329	0.119877	0.0822263	0.108151	0.142241	0.116253	0.04	-0.067	0.101164	0.153173	0.154494	0.120202	0.110482	0.0913162	0.134205	0.117879	0.0633715	0.0477167
368	685	25S	705	A705	A704	No					0.338	0.447453	0.529299	0.53634	0.562688	0.514965	0.527705	0.535643	0.554122	0.328	0.331	0.499462	0.552866	0.501593	0.520576	0.518069	0.529145	0.504007	0.567035	0.442965	0.513998
409	686	25S	706	A706	A705	No					0.434	0.596933	0.672319	0.689516	0.665668	0.61788	0.586076	0.692163	0.66459	0.519	0.525	0.638503	0.651603	0.640052	0.637949	0.657586	0.663498	0.647846	0.662772	0.587447	0.670747
252	687	25S	707	C707	C706	No					0.372	0.436176	0.436252	0.443466	0.363198	0.438321	0.424649	0.36496	0.412344	0.408	0.424	0.409249	0.402207	0.402446	0.41023	0.402332	0.418424	0.408737	0.456507	0.364116	0.403152
2394	688	25S	708	C708	C707	No					0.088	-0.00964098	-0.0965272	-0.094079	-0.221836	-0.145436	-0.109583	-0.247877	-0.218747	0.052	-0.038	-0.0421552	-0.111515	-0.0619737	-0.0893345	-0.0869727	-0.136754	-0.113268	-0.202655	0.0252814	-0.128242
5166	689	25S	709	C709	C708	No					-0.557	-0.677337	-0.74031	-0.611311	-0.665302	-0.524977	-0.63203	-0.558301	-0.623782	-0.65	-0.629	-0.704713	-0.746141	-0.714098	-0.689438	-0.54661	-0.593494	-0.585668	-0.568342	-0.632266	-0.610101
1551	690	25S	710	G710	G709	No					0.237	0.06508	0.132993	0.0365176	0.110266	0.0918628	0.0731502	0.155083	0.12922	0.245	0.259	0.0728614	0.0700446	0.0487184	-0.00135014	0.0270054	0.032589	0.0859994	-0.016826	0.101608	0.12674
4950	691	25S	711	U711	U710	No					-0.326	-0.593673	-0.670548	-0.624401	-0.620834	-0.628904	-0.566752	-0.597988	-0.574481	-0.378	-0.297	-0.604687	-0.631017	-0.62158	-0.677271	-0.662128	-0.676403	-0.701328	-0.679958	-0.53669	-0.581259
3487	692	25S	712	A712	A711	No					-0.04	-0.199727	-0.200585	-0.31655	-0.287186	-0.289553	-0.248026	-0.274028	-0.3736	-0.1	-0.305	-0.181836	-0.200164	-0.100713	-0.0981473	-0.149771	-0.190957	-0.245917	-0.22898	-0.272234	-0.289154
2548	693	25S	713	A713	A712	No					-0.042	0.157865	0.223169	0.292032	0.267966	0.25141	0.175759	0.224285	0.241416	-0.016	0.045	0.196437	0.269704	0.23944	0.266463	0.16976	0.27085	0.222288	0.254589	0.0789721	0.162791
1867	694	25S	714	G714	G713	No					0.056	0.203246	0.274745	0.309422	0.323209	0.283512	0.295245	0.28814	0.301899	0.121	0.069	0.284079	0.292513	0.275642	0.270755	0.279578	0.313544	0.266715	0.27743	0.166405	0.258997
720	695	25S	715	G715	G714	No					0.289	0.328256	0.347931	0.265729	0.226928	0.276185	0.307008	0.316453	0.269624	0.231	0.351	0.32055	0.33025	0.321739	0.384268	0.293432	0.304575	0.33559	0.300841	0.388039	0.315673
4229	696	25S	716	C716	C715	No					-0.253	-0.122313	-0.365183	-0.161054	-0.189827	-0.0574234	-0.108791	-0.256955	0.011381	-0.133	-0.008	-0.188626	-0.252004	-0.190539	-0.31824	-0.185532	-0.206561	-0.142448	-0.0998815	-0.05136	-0.148748
959	697	25S	717	G717	G716	No					0.177	0.304346	0.261976	0.133885	0.158353	0.0915209	0.149272	0.167377	0.0741366	0.216	0.164	0.264793	0.251697	0.200705	0.221155	0.235193	0.22415	0.239427	0.250863	0.292912	0.292235
4660	698	25S	718	C718	C717	No					-0.271	-0.42394	-0.538819	-0.599205	-0.535369	-0.542379	-0.47714	-0.518996	-0.564199	-0.268	-0.2	-0.594087	-0.540951	-0.449127	-0.527083	-0.47395	-0.537651	-0.579545	-0.468305	-0.370737	-0.457725
4383	699	25S	719	A719	A718	No					-0.169	-0.285951	-0.647814	-0.613872	-0.582108	-0.630663	-0.461662	-0.626472	-0.638273	-0.15	-0.231	-0.526488	-0.561303	-0.601409	-0.572303	-0.557314	-0.622046	-0.54124	-0.645577	-0.313454	-0.518605
2963	700	25S	720	A720	A719	No					-0.061	-0.0335066	0.0981368	0.185114	0.167207	0.146328	0.0814318	0.166743	0.199976	-0.035	-0.191	0.064822	0.00458726	-0.0339413	0.0632717	4.22153e-06	0.00564656	0.0348148	0.0131485	-0.0247498	0.000123246
2937	701	25S	721	G721	G720	No					-0.022	-0.0692387	0.102342	0.16916	0.153771	0.15289	0.0436932	0.122299	0.137372	-0.102	-0.004	0.00573405	0.0347376	-0.0108659	0.0507309	0.0869265	0.0968058	0.0334379	0.0568891	-0.0240215	0.0695652
1371	702	25S	722	G722	G721	No					0.134	0.161249	0.250701	0.184461	0.228787	0.108344	0.116814	0.250271	0.111246	0.237	0.034	0.177779	0.216884	0.147077	0.188537	0.155862	0.162458	0.164928	0.11084	0.0757533	0.159884
1068	703	25S	723	A723	A722	No					0.19	0.224519	0.31146	0.229788	0.252448	0.247928	0.258792	0.239712	0.222908	0.08	0.149	0.273019	0.283962	0.251128	0.276314	0.257082	0.230773	0.248092	0.231902	0.14925	0.206456
2260	704	25S	724	A724	A723	No					0.041	0.0725752	0.280129	0.306877	0.309823	0.225682	0.264834	0.247206	0.257743	0.038	0.066	0.244647	0.187959	0.141054	0.246876	0.220087	0.173254	0.190903	0.227232	0.0410315	0.164378
584	705	25S	725	G725	G724	No					0.368	0.231338	0.369747	0.372429	0.356558	0.341233	0.300572	0.31653	0.344121	0.345	0.313	0.33355	0.371302	0.327175	0.434498	0.370714	0.314891	0.329754	0.322961	0.262986	0.338559
3284	706	25S	726	C726	C725	No					0.022	-0.159981	-0.226451	-0.265217	-0.327328	-0.263733	-0.277667	-0.255264	-0.0828821	-0.184	-0.123	-0.197891	-0.149979	-0.221525	-0.172751	-0.141679	-0.230198	-0.125375	-0.251101	-0.129096	-0.23679
5226	707	25S	727	U727	U726	No					-0.624	-0.729153	-0.911622	-0.59762	-0.804746	-0.476751	-0.532484	-0.620009	-0.519779	-0.649	-0.565	-0.759429	-0.667713	-0.629701	-0.765234	-0.602028	-0.582639	-0.618872	-0.589199	-0.563866	-0.694896
468	708	25S	728	G728	G727	No					0.217	0.259519	0.431818	0.386659	0.440285	0.346515	0.350126	0.332645	0.409741	0.305	0.155	0.382685	0.345833	0.328442	0.399504	0.39244	0.30842	0.378711	0.347725	0.290934	0.379695
2374	709	25S	729	A729	A728	No					-0.111	0.0842172	0.141836	0.0538488	0.100565	0.0410808	-0.0145421	0.0739446	-0.00353615	-0.069	0.042	0.0698771	0.093555	0.0940906	0.0920294	0.0264728	0.0963576	0.0580757	0.0678006	0.10489	0.11531
3323	710	25S	730	U730	U729	No					-0.142	-0.044159	-0.159391	-0.326153	-0.368594	-0.34742	-0.234165	-0.311175	-0.398183	-0.211	-0.045	-0.192695	-0.234144	-0.102574	-0.19399	-0.210114	-0.132609	-0.199848	-0.156761	-0.024528	-0.142947
4513	711	25S	731	U731	U730	No					-0.33	-0.153492	-0.297906	-0.137502	-0.140228	-0.0881331	-0.12028	-0.12659	-0.162139	-0.256	-0.085	-0.239111	-0.307359	-0.0534477	-0.339298	-0.204308	-0.0405422	-0.104423	-0.0128232	0.0445787	-0.122314
274	712	25S	732	G732	G731	No					0.245	0.365591	0.497483	0.427686	0.505629	0.477038	0.379876	0.432452	0.444764	0.279	0.245	0.413815	0.446846	0.431513	0.480941	0.39626	0.470426	0.397997	0.454998	0.319722	0.455636
1816	713	25S	733	G733	G732	No					0.161	0.0950475	-0.01588	-0.203069	-0.23893	-0.272297	-0.0885141	-0.196112	-0.357609	0.201	-0.11	0.00508178	0.0104261	0.0848757	0.0539159	-0.0862425	-0.086423	-0.0933423	-0.106314	-0.0621677	-0.11824
5134	714	25S	734	C734	C733	No					-0.321	-0.569797	-1.13296	-0.770788	-0.843066	-0.623377	-0.680491	-0.589103	-0.617627	-0.187	-0.206	-0.730598	-0.773068	-0.65095	-0.800307	-0.68647	-0.723583	-0.616874	-0.720474	-0.501455	-0.847047
4359	715	25S	735	G735	G734	No					-0.249	-0.393683	-0.181137	-0.303544	-0.186548	-0.219888	-0.354619	-0.237795	-0.25769	-0.321	-0.285	-0.251203	-0.192866	-0.411811	-0.225244	-0.311771	-0.334064	-0.333012	-0.381082	-0.568634	-0.337152
4122	716	25S	736	G736	G735	No					-0.292	-0.236678	-0.00309674	-0.0797192	-0.00682474	-0.17023	-0.0927186	-0.0705623	-0.045477	-0.075	-0.391	-0.110717	-0.123625	-0.294216	-0.156879	-0.151079	-0.165964	-0.228585	-0.208368	-0.450797	-0.158713
1396	717	25S	737	G737	G736	No					0.219	0.239837	0.141885	0.204994	0.184211	0.0958823	0.256812	0.138827	0.178998	0.008	0.201	0.164799	0.154177	0.0849106	0.0737897	0.14125	0.0238973	0.0952211	0.104236	0.162537	0.208614
1242	718	25S	738	A738	A737	No					0.253	0.183604	0.236396	0.251233	0.368788	0.330135	0.208046	0.252225	0.360278	0.143	0.271	0.219517	0.200917	0.190583	0.175793	0.250186	0.211552	0.232663	0.241779	0.277913	0.240418
315	719	25S	739	U739	U738	No					0.387	0.419702	0.376359	0.431676	0.439349	0.431635	0.387162	0.395621	0.495256	0.423	0.401	0.40351	0.362501	0.411686	0.389284	0.395546	0.437157	0.447276	0.416104	0.437022	0.396229
394	720	25S	740	C740	C739	No					0.389	0.445172	0.389334	0.450899	0.356837	0.397929	0.379682	0.338896	0.401169	0.413	0.455	0.340059	0.416359	0.432258	0.391308	0.395381	0.441962	0.428877	0.414049	0.469905	0.441429
1481	721	25S	741	C741	-	No					0.205	0.153915	0.143388	0.127017	0.118056	0.134836	0.110686	0.11438	0.105916	0.107	0.168	0.104059	0.122335	0.120235	0.0692491	0.145326	0.106961	0.172815	0.188763	0.191044	0.113707
3026	722	25S	742	C742	C740	No					-0.033	-0.0604487	-0.0787781	-0.0611826	-0.172977	-0.0915027	-0.112569	-0.0379865	-0.102412	-0.081	-0.179	-0.0980803	-0.0852668	-0.153664	-0.0929014	-0.0190343	-0.17434	-0.0467041	-0.129149	-0.0202498	-0.0450182
3975	723	25S	743	U743	U741	No					-0.277	-0.332775	-0.284837	-0.335641	-0.294457	-0.267385	-0.206125	-0.282581	-0.319729	-0.154	-0.126	-0.16525	-0.195415	-0.0824514	-0.125587	-0.192323	-0.109055	-0.164824	-0.164275	-0.0457184	-0.089656
3140	724	25S	744	C744	C742	No					-0.128	-0.00139903	0.109884	0.0509094	0.0865476	0.0894933	0.0838335	0.134364	0.04855	-0.157	-0.061	0.0128808	0.0128772	0.0510014	0.0360108	0.0635116	0.0763769	0.0246143	0.0628666	0.0201841	0.0366206
725	725	25S	745	G745	G743	No					0.301	0.252584	0.346067	0.204557	0.262392	0.170898	0.247579	0.244913	0.165091	0.299	0.246	0.301021	0.309803	0.278698	0.396491	0.228111	0.243973	0.209634	0.16793	0.170903	0.25784
4590	726	25S	746	C746	C744	No					-0.249	-0.321874	-0.470378	-0.398637	-0.445702	-0.296521	-0.357798	-0.318945	-0.337411	-0.235	-0.311	-0.350348	-0.375	-0.344758	-0.398787	-0.346381	-0.347964	-0.333389	-0.374915	-0.290988	-0.389818
4318	727	25S	747	G747	G745	No					-0.187	-0.358039	-0.277968	-0.358983	-0.261036	-0.185233	-0.346949	-0.27906	-0.225678	-0.144	-0.194	-0.374082	-0.301319	-0.282756	-0.40012	-0.331794	-0.299375	-0.317507	-0.237171	-0.328418	-0.506765
4520	728	25S	748	G748	G746	No					-0.409	-0.2313	-0.213301	-0.179069	-0.240669	-0.289409	-0.272069	-0.323976	-0.26031	-0.54	-0.363	-0.234481	-0.234798	-0.320359	-0.196052	-0.358212	-0.274022	-0.311645	-0.254288	-0.544509	-0.276043
2492	729	25S	749	G749	G747	No					0.019	0.0259562	-0.00771274	-0.0183677	0.014608	-0.0994363	0.0271182	-0.0938421	-0.0842139	0.098	0.06	0.060353	-0.000503927	-0.0311265	-0.0382945	0.00491811	-0.125485	-0.0707881	-0.0720654	0.0350357	0.0113009
4775	730	25S	750	U750	U748	No					-0.32	-0.314141	-0.523393	-0.16008	-0.441779	-0.280543	-0.199247	-0.344974	-0.188532	-0.43	-0.158	-0.338991	-0.378172	-0.27006	-0.344984	-0.284606	-0.195365	-0.283473	-0.20162	-0.195342	-0.253183
384	731	25S	751	G751	G749	No					0.256	0.346941	0.436442	0.425454	0.433437	0.244689	0.342137	0.367283	0.316911	0.353	0.123	0.351164	0.33882	0.336613	0.367878	0.367077	0.360219	0.375029	0.336164	0.355005	0.40818
1004	732	25S	752	C752	C750	No					0.23	0.256022	0.320696	0.271667	0.282038	0.325815	0.306446	0.233597	0.273505	0.183	0.225	0.291377	0.27635	0.262274	0.284395	0.262728	0.315007	0.176319	0.278576	0.202633	0.335886
574	733	25S	753	A753	A751	No					0.327	0.424198	0.519324	0.401589	0.480368	0.428465	0.381132	0.424466	0.419721	0.495	0.251	0.469714	0.455337	0.442509	0.438231	0.402807	0.445264	0.44804	0.409864	0.38193	0.45407
628	734	25S	754	C754	C752	No					0.296	0.296732	0.366971	0.174948	0.250993	0.244954	0.244459	0.258898	0.159749	0.264	0.203	0.315353	0.320899	0.321829	0.297309	0.249843	0.313212	0.26596	0.253289	0.285135	0.276151
2926	735	25S	755	C755	C753	No					0.029	0.0539654	-0.0710132	0.0959031	0.0206508	0.0978759	0.12904	0.0758732	0.0358188	0.099	0.017	0.0420195	0.0656587	0.0202697	-0.0150034	0.050776	0.0355702	0.0792963	0.125424	0.0572499	-0.000111804
459	736	25S	756	G756	G754	No					0.318	0.375307	0.472202	0.39785	0.353028	0.32873	0.408894	0.336613	0.253254	0.427	0.446	0.420609	0.408529	0.34774	0.395251	0.341738	0.322285	0.344068	0.355153	0.266993	0.381494
2829	737	25S	757	C757	C755	No					0.001	-0.0301708	-0.157809	-0.168078	-0.301647	-0.288265	-0.14189	-0.221341	-0.264824	0.158	0.027	-0.0883721	-0.164066	-0.159409	-0.170415	-0.215267	-0.260038	-0.241455	-0.270388	-0.13281	-0.208484
5213	738	25S	758	C758	C756	No					-0.647	-0.643991	-0.719914	-0.505792	-0.614913	-0.504364	-0.528869	-0.513927	-0.531993	-0.749	-0.641	-0.598848	-0.667093	-0.716386	-0.77301	-0.673351	-0.594014	-0.580417	-0.598572	-0.621485	-0.530028
2263	739	25S	759	G759	G757	No					0.046	0.0392742	0.160605	0.103418	0.163132	0.0937697	0.0244954	0.134257	0.185673	-0.077	0.073	0.0838465	0.133614	0.123012	0.136614	0.1347	0.109583	0.129096	0.179861	0.0810313	0.167347
3590	740	25S	760	A760	A758	No					-0.086	-0.057047	-0.399553	-0.225381	-0.223334	-0.167179	-0.158264	-0.108576	-0.139594	-0.214	-0.049	-0.243434	-0.239576	-0.0484322	-0.164199	-0.0725428	-0.176622	-0.121679	-0.0866612	0.052728	-0.103485
3120	741	25S	761	C761	C759	No					0.023	-0.150921	-0.155047	-0.281033	-0.163533	-0.221972	-0.296751	-0.225816	-0.135473	0.034	-0.073	-0.190188	-0.213687	-0.160391	-0.122515	-0.174545	-0.165135	-0.149498	-0.228509	-0.0670632	-0.200276
5196	742	25S	762	C762	C760	No					-0.617	-0.593936	-0.762038	-0.476026	-0.532019	-0.42812	-0.539427	-0.497422	-0.412014	-0.655	-0.532	-0.665195	-0.587572	-0.658709	-0.632458	-0.493176	-0.464413	-0.538085	-0.427137	-0.539195	-0.640855
358	743	25S	763	G763	G761	No					0.423	0.407756	0.642008	0.508188	0.648991	0.574551	0.442301	0.542453	0.566082	0.397	0.416	0.510972	0.548265	0.49054	0.572211	0.520456	0.502446	0.543256	0.464724	0.370534	0.510078
570	744	25S	764	A764	A762	No					0.358	0.3151	0.549709	0.430984	0.546491	0.494812	0.414891	0.508244	0.503066	0.28	0.424	0.465046	0.482445	0.496362	0.523112	0.477186	0.49245	0.476692	0.44379	0.351698	0.422359
1040	745	25S	765	C765	C763	No					0.313	0.214598	0.226658	0.167071	0.210692	0.206496	0.249024	0.170668	0.229582	0.27	0.181	0.218246	0.192288	0.239844	0.214791	0.209237	0.163608	0.224262	0.184785	0.220651	0.189299
4694	746	25S	766	C766	C764	No					-0.387	-0.366233	-0.595573	-0.510237	-0.662654	-0.535681	-0.482252	-0.5853	-0.658103	-0.135	-0.396	-0.546134	-0.526518	-0.446668	-0.515451	-0.467133	-0.578405	-0.518768	-0.570569	-0.397669	-0.604591
4290	747	25S	767	U767	U765	No					-0.267	-0.282068	-0.422385	-0.374006	-0.471346	-0.423245	-0.299175	-0.368288	-0.4675	-0.201	-0.246	-0.341087	-0.376391	-0.367681	-0.378628	-0.429859	-0.433047	-0.382507	-0.439117	-0.269903	-0.413299
4541	748	25S	768	U768	U766	No					-0.332	-0.289981	-0.213289	-0.0557813	-0.18312	-0.0997249	-0.191427	-0.148662	-0.0898215	-0.452	-0.273	-0.211887	-0.238466	-0.278876	-0.281203	-0.237846	-0.121001	-0.241029	-0.194719	-0.267393	-0.160016
133	749	25S	769	G769	G767	No					0.33	0.35543	0.358487	0.375463	0.352043	0.288172	0.384221	0.319257	0.338662	0.294	0.365	0.363412	0.331343	0.276586	0.290883	0.313038	0.355065	0.325447	0.327431	0.333808	0.377867
1531	750	25S	770	A770	A768	No					0.15	0.173131	0.224886	0.156019	0.238137	0.165634	0.19666	0.217383	0.141452	0.135	0.073	0.200381	0.205869	0.11259	0.198606	0.189265	0.180152	0.221303	0.232587	0.185398	0.205766
1229	751	25S	771	U771	U769	No	R72b	D2		Unknown	0.149	0.174705	0.339125	0.221204	0.264434	0.127875	0.199609	0.266039	0.207853	0.171	0.14	0.278448	0.274428	0.191806	0.30773	0.230525	0.268641	0.19502	0.215766	0.195773	0.266786
3170	752	25S	772	C772	C770	No					-0.098	-0.0234886	-0.0878699	-0.0644057	-0.0812536	-0.033949	-0.0125959	-0.127897	0.0287124	0.042	-0.016	-0.0254081	-0.0202281	0.00374451	-0.017563	0.0373778	-0.0650378	-0.0564608	-0.00318062	0.00111542	-0.0228427
2749	753	25S	773	U773	U771	No					0.018	-0.0222041	0.0138434	-0.0477029	-0.00717477	-0.0172532	-0.0428671	-0.0258169	-0.0517464	-0.051	-0.132	-0.0439624	-0.00345175	0.0113718	-0.0138829	0.0395443	-0.0218905	0.0137163	0.0217149	-0.00763731	0.012476
2617	754	25S	774	U774	U772	No					0.054	-0.0280956	0.00355049	-0.0756721	-0.0559494	-0.0752834	-0.0298614	-0.0798235	-0.0767379	-0.034	-0.09	-0.0125513	-0.0137564	0.00743809	0.0148153	-0.0560419	-0.0264713	-0.0334377	-0.0509421	-0.0125043	-0.0328864
2771	755	25S	775	C775	C773	No					-0.016	0.00153846	-0.0997798	-0.168619	-0.163153	-0.113048	-0.102956	-0.0954049	-0.191398	-0.074	0.06	-0.134734	-0.126578	-0.129124	-0.141282	-0.156519	-0.166117	-0.136937	-0.155675	-0.0753513	-0.118709
5060	756	25S	776	U776	U774	No					-0.501	-0.515085	-0.629793	-0.300393	-0.531262	-0.365586	-0.359112	-0.506711	-0.323475	-0.458	-0.289	-0.573064	-0.583673	-0.513734	-0.590428	-0.470809	-0.56567	-0.522222	-0.526429	-0.463193	-0.574647
734	757	25S	777	G777	G775	No					0.389	0.330549	0.371882	0.346687	0.39298	0.359406	0.336749	0.365574	0.33003	0.307	0.308	0.383559	0.380651	0.357653	0.378579	0.312441	0.347039	0.384178	0.347852	0.280221	0.396627
2993	758	25S	778	A778	A776	No					-0.093	0.0170818	0.133595	0.113258	0.117843	0.0860032	0.0594423	0.150113	0.145624	0.061	-0.027	0.0510505	0.0882841	0.0540024	0.029568	0.0268586	0.136712	0.122171	0.129298	-0.0480029	0.0981057
1703	759	25S	779	G779	G777	No					0.108	0.124428	0.162731	0.0368037	0.129223	0.0621259	0.0267195	0.0842472	0.114766	0.027	0.014	0.126468	0.123952	0.117658	0.0702301	0.094313	0.11525	0.0754826	0.136959	0.0906414	0.16307
3732	760	25S	780	A780	A778	No	SnoR10.1	1		Missing D/D' box	-0.131	-0.167987	-0.351101	-0.355792	-0.2557	-0.411002	-0.294008	-0.389064	-0.489971	-0.143	-0.144	-0.305574	-0.244721	-0.18436	-0.256563	-0.206668	-0.323668	-0.269558	-0.246223	-0.182822	-0.382496
4469	761	25S	781	A781	A779	No					-0.383	-0.209766	-0.205522	-0.185791	-0.122673	-0.079629	-0.236499	-0.189049	-0.202499	-0.415	-0.398	-0.257488	-0.207308	-0.0959093	-0.245408	-0.216106	-0.122553	-0.183969	-0.0884341	-0.179464	-0.184728
3385	762	25S	782	G782	G780	No					-0.166	-0.0589081	0.00255861	0.116657	0.0384134	0.0669947	-0.0338639	0.0501139	0.0227024	-0.203	-0.031	0.0565299	0.062934	0.074434	0.0888806	0.0261998	0.127896	0.015381	0.0829659	-0.0294269	0.0217821
5047	763	25S	783	G783	G781	No					-0.411	-0.644139	-0.739724	-0.668389	-0.868242	-0.695177	-0.500647	-0.571749	-0.601837	-0.196	-0.542	-0.505547	-0.666085	-0.673348	-0.411733	-0.570688	-0.577874	-0.659022	-0.865857	-0.563631	-0.76375
759	764	25S	784	G784	G782	No					0.391	0.326642	0.314665	0.40239	0.314791	0.33363	0.375348	0.313841	0.421352	0.273	0.473	0.319032	0.301338	0.259892	0.274418	0.337651	0.216349	0.317158	0.250844	0.327012	0.358023
162	765	25S	785	U785	U783	No					0.617	0.654611	0.668485	0.61968	0.651538	0.678933	0.633017	0.651052	0.682075	0.651	0.669	0.629076	0.63596	0.601835	0.590438	0.632819	0.606591	0.62682	0.633422	0.621595	0.657384
1565	766	25S	786	U786	U784	No	SnoR52;AtsnoR70	1;D1	1;D1	SnoRNA not expressed	0.238	0.1083	0.114275	-0.0467073	0.0286847	-0.0021465	0.0107561	0.027749	-0.0229322	0.272	0.083	0.077108	0.0339603	0.0523537	0.155202	0.0506969	0.0243384	0.0712792	-0.053233	0.0708359	0.0536044
4854	767	25S	787	C787	C785	No					-0.361	-0.469392	-0.439069	-0.335104	-0.311047	-0.313969	-0.334292	-0.322435	-0.311493	-0.399	-0.498	-0.420044	-0.357552	-0.333805	-0.461948	-0.346034	-0.389047	-0.397085	-0.353111	-0.385217	-0.324933
701	768	25S	788	G788	G786	No					0.335	0.396547	0.406413	0.282904	0.387353	0.326959	0.294514	0.359802	0.294433	0.303	0.268	0.357706	0.334169	0.279524	0.339883	0.302971	0.320102	0.316924	0.3444	0.31364	0.345313
3926	769	25S	789	A789	A787	No					-0.304	-0.114074	-0.0291608	-0.0682569	-0.0242104	-0.0707331	-0.152748	-0.0547315	-0.141706	-0.298	-0.151	-0.061478	-0.0367073	-0.0463903	-0.0166061	-0.113774	0.00176834	-0.0686766	0.0156608	-0.202405	-0.156065
2121	770	25S	790	G790	G788	No					0.048	0.0800781	0.0469628	-0.0987481	-0.0757438	-0.071943	0.0037019	-0.045288	-0.0426395	0.135	0.031	0.0295069	0.00606824	-0.0117427	-0.0134447	-0.0114525	-0.0644121	-0.0326668	-0.0640627	0.0175881	0.0337934
5249	771	25S	791	U791	U789	No					-0.797	-0.734579	-0.943291	-0.590696	-0.791275	-0.758858	-0.638539	-0.881253	-0.724536	-0.596	-0.565	-0.860531	-0.890131	-0.777106	-0.905175	-0.808153	-0.723581	-0.789438	-0.709788	-0.625535	-0.829271
1033	772	25S	792	G792	G790	No					0.24	0.203654	0.252932	0.0873852	0.107405	0.1063	0.100312	0.171253	0.131903	0.218	0.276	0.187844	0.17999	0.148684	0.176003	0.141535	0.137393	0.163798	0.156447	0.241402	0.235408
4067	773	25S	793	U793	U791	No					-0.186	-0.191048	-0.214575	-0.0677966	-0.119187	-0.0851175	-0.0893209	-0.179815	-0.0731731	-0.236	-0.224	-0.237393	-0.250197	-0.283438	-0.269753	-0.17999	-0.250374	-0.143152	-0.201739	-0.135107	-0.234187
377	774	25S	794	G794	G792	No					0.471	0.463128	0.501816	0.39708	0.391549	0.412942	0.393866	0.407598	0.342454	0.464	0.442	0.48548	0.487337	0.423999	0.461142	0.445357	0.436569	0.421519	0.433254	0.424839	0.445099
1728	775	25S	795	A795	A793	No					0.164	0.156691	0.264279	0.339064	0.304025	0.313962	0.231193	0.367362	0.356594	0.152	0.164	0.313658	0.261703	0.269514	0.319123	0.259602	0.337266	0.333451	0.302354	0.190633	0.32639
1013	776	25S	796	G796	G794	No					0.284	0.22154	0.234415	0.157993	0.231974	0.216788	0.206798	0.237927	0.201521	0.124	0.184	0.252309	0.292305	0.211566	0.264616	0.24479	0.254517	0.274285	0.214237	0.201551	0.309059
5035	777	25S	797	C797	C795	No					-0.441	-0.535131	-0.739755	-0.58799	-0.586236	-0.622514	-0.509379	-0.595584	-0.627886	-0.517	-0.493	-0.617988	-0.547997	-0.474064	-0.621887	-0.534963	-0.603453	-0.653376	-0.541297	-0.636922	-0.621879
3454	778	25S	798	A798	A796	No					-0.176	-0.112254	-0.061613	-0.0853232	-0.0595209	-0.0932148	-0.0901476	-0.0894212	-0.163751	-0.02	-0.184	-0.123768	-0.117459	-0.102668	-0.112027	-0.147152	-0.159444	-0.164359	-0.205769	-0.118553	-0.169515
3014	779	25S	799	U799	U797	No					-0.107	0.0224638	0.255343	0.330265	0.37875	0.331885	0.236658	0.215102	0.30809	-0.15	-0.015	0.194804	0.208323	0.206497	0.198248	0.219564	0.243672	0.224894	0.298191	0.0809704	0.270714
677	780	25S	800	G800	G798	No					0.338	0.317077	0.442049	0.410888	0.393357	0.368727	0.359802	0.429274	0.378141	0.289	0.299	0.344743	0.342166	0.385899	0.366101	0.384779	0.381418	0.388556	0.392702	0.397555	0.388191
2294	781	25S	801	C801	C799	No					0.031	0.0519026	0.0350373	-0.025876	0.0322811	-0.0194958	0.0338983	-0.0383059	0.0725433	0.112	0.052	-0.0237285	-0.0421906	-0.040792	0.0382873	0.0394292	-0.0370383	0.00383122	-0.0379954	0.054927	-0.0260264
4518	782	25S	802	C802	C800	No					-0.281	-0.352963	-0.512403	-0.483263	-0.494791	-0.328428	-0.48179	-0.367134	-0.429378	-0.176	-0.225	-0.431949	-0.461975	-0.453673	-0.5449	-0.418355	-0.476802	-0.472414	-0.474484	-0.360517	-0.466426
43	783	25S	803	U803	U801	Nm	SnoR14-1	D2			0.67	0.631593	0.623546	0.387604	0.270818	0.348695	0.571935	0.485996	0.55373	0.636	0.715	0.588671	0.60605	0.609715	0.633842	0.665067	0.635044	0.661475	0.626441	0.594651	0.532138
2651	784	25S	804	G804	G802	No					-0.062	0.0292864	0.0779756	0.021659	0.116511	0.0961391	0.000641139	0.0794191	0.0587049	-0.045	0.01	0.0842327	0.0872102	0.0849723	0.0661479	0.0659168	0.114539	0.101154	0.112957	0.0619456	0.15311
4712	785	25S	805	U805	U803	No					-0.344	-0.472299	-0.662099	-0.893028	-0.753682	-0.964708	-0.743194	-0.780495	-1.03544	-0.323	-0.406	-0.509638	-0.613783	-0.455365	-0.382634	-0.686645	-0.601286	-0.751438	-0.811083	-0.477932	-0.772666
5146	786	25S	806	C806	C804	No					-0.517	-0.552865	-0.733775	-0.470422	-0.701458	-0.558777	-0.43861	-0.750973	-0.614302	-0.559	-0.586	-0.651405	-0.616939	-0.548849	-0.674301	-0.690358	-0.640272	-0.678422	-0.56558	-0.736995	-0.735383
3100	787	25S	807	G807	G805	No					-0.105	-0.0159573	0.120965	0.138557	0.167703	0.140708	-0.0324755	0.101376	0.0886042	-0.095	-0.033	0.056201	0.0654696	0.0182155	0.0557906	-0.0158604	-0.00082411	0.0389009	0.0525437	-0.0491779	0.0734335
4056	788	25S	808	G808	G806	No					-0.219	-0.131218	-0.0531174	0.079622	0.108784	0.128104	-0.00476879	0.0588221	0.167395	-0.153	-0.257	-0.0562795	-0.0431194	-0.143468	-0.142279	-0.0948753	0.0143869	-0.045858	0.0124748	-0.137934	0.029277
1075	789	25S	809	G809	G807	No					0.228	0.246251	0.347535	0.403625	0.421045	0.38646	0.343454	0.423391	0.414706	0.279	0.283	0.313383	0.393479	0.296751	0.336076	0.317483	0.36666	0.371785	0.391731	0.351623	0.467425
821	790	25S	810	A810	A808	No					0.326	0.269317	0.349822	0.362847	0.398385	0.371757	0.329682	0.433008	0.350965	0.317	0.36	0.357871	0.345385	0.357929	0.32377	0.40256	0.390648	0.389187	0.367566	0.381611	0.353188
776	791	25S	811	C811	C809	No					0.282	0.25532	0.35481	0.309438	0.27786	0.328821	0.250575	0.271878	0.317251	0.317	0.261	0.3336	0.291391	0.295836	0.33631	0.305243	0.319966	0.354024	0.31586	0.282869	0.363089
3046	792	25S	812	C812	C810	No					0.031	-0.0655488	-0.305826	-0.243128	-0.354755	-0.3103	-0.146996	-0.325892	-0.365947	-0.056	-0.101	-0.148052	-0.185273	-0.0640271	-0.152979	-0.131154	-0.131219	-0.172225	-0.199462	-0.0683187	-0.231816
5302	793	25S	813	C813	C811	No					-1.066	-1.02699	-1.50861	-1.1051	-1.15605	-1.04082	-0.910015	-1.17959	-1.10128	-1.05	-0.914	-1.41596	-1.33417	-1.37662	-1.39208	-1.05862	-1.55615	-1.28733	-1.23331	-1.11288	-1.56263
44	794	25S	814	G814	G812	Nm	SnoR39BY;AtsnoR39BY;39BYa;39BYb	2;D1;D2	D1		0.989	0.985755	0.993739	0.97664	0.969265	0.960866	0.971359	0.982189	0.986323	0.408	0.988	0.985865	0.984657	0.983658	0.98734	0.984645	0.985681	0.982476	0.986533	0.982739	0.986227
4227	795	25S	815	A815	A813	No					-0.348	-0.301631	-0.266809	-0.34187	-0.382297	-0.428471	-0.427743	-0.401142	-0.389057	-0.095	-0.223	-0.320965	-0.2547	-0.302635	-0.332313	-0.356703	-0.419988	-0.341112	-0.405222	-0.460884	-0.309652
45	796	25S	816	A816	A814	Nm	U51;AtU51;U51a;U51b	2;D1;D2	D1		0.979	0.992103	0.98178	0.957269	0.961458	0.955206	0.973669	0.971095	0.983968	0.976	0.427	0.98264	0.982088	0.981646	0.984802	0.980869	0.982809	0.980685	0.980709	0.979967	0.983871
4790	797	25S	817	A817	A815	No					-0.46	-0.328151	-0.380603	-0.33353	-0.356969	-0.348722	-0.312477	-0.314937	-0.320651	-0.371	-0.355	-0.408543	-0.472867	-0.507999	-0.469978	-0.4049	-0.444339	-0.414385	-0.438891	-0.347586	-0.375552
3086	798	25S	818	G818	G816	No					-0.088	-0.125727	0.0214162	-0.131767	-0.0626887	-0.0856188	-0.148508	-0.12881	-0.0692647	-0.072	-0.004	-0.0407743	-0.0267565	-0.113939	-0.0403683	-0.118216	-0.0518143	-0.0958659	-0.0426284	-0.0895303	0.0122043
3354	799	25S	819	A819	A817	No					-0.138	-0.20686	0.000969718	-0.240687	-0.167279	-0.245804	-0.245546	-0.137172	-0.201522	0.083	-0.128	-0.149753	-0.127166	-0.106729	-0.116853	-0.234807	-0.0773931	-0.122869	-0.190925	-0.132544	-0.07052
5180	800	25S	820	U820	U818	No					-0.612	-0.680125	-0.638495	-0.48605	-0.534637	-0.458142	-0.550419	-0.541754	-0.459921	-0.835	-0.583	-0.573929	-0.613204	-0.528513	-0.628209	-0.52395	-0.537782	-0.56024	-0.443186	-0.513298	-0.56099
4839	801	25S	821	G821	G819	No					-0.408	-0.41242	-0.417189	-0.34532	-0.277182	-0.372987	-0.361093	-0.378638	-0.33462	-0.561	-0.3	-0.340401	-0.359602	-0.321699	-0.249252	-0.362559	-0.256028	-0.384382	-0.247619	-0.430482	-0.379756
2621	802	25S	822	G822	G820	No					0.006	-0.0312627	-0.0626963	-0.0925322	-0.157167	-0.123757	-0.0554185	-0.0295195	-0.179086	0.189	0.027	-0.0821906	-0.0498784	-0.0162987	-0.0514805	-0.0421543	-0.0257056	-0.0716958	-0.133755	-0.0491571	-0.0872785
4476	803	25S	823	U823	U821	No					-0.279	-0.13157	-0.475978	-0.192383	-0.312736	-0.200574	-0.116111	-0.308483	-0.221547	-0.254	-0.029	-0.308594	-0.29818	-0.220483	-0.341928	-0.229802	-0.368054	-0.254668	-0.292464	-0.26857	-0.412872
1964	804	25S	824	G824	G822	No					0.136	0.143355	0.0838005	0.0474549	0.0962075	0.079958	0.0452779	0.0158447	-0.0192495	0.134	-0.097	0.0692244	0.0409179	0.00929267	0.0474344	0.0714277	0.0153703	0.0561925	0.00640159	-0.0225005	0.0293826
2681	805	25S	825	A825	A823	No					-0.047	-0.0403025	0.122093	-0.019733	0.069017	0.0276061	-0.101614	0.0387744	-0.0628185	-0.003	-0.034	0.0769969	0.0594906	0.0729489	0.0886424	-0.0169881	0.0794464	0.0263508	-0.0120613	0.0110284	0.0288724
46	806	25S	826	A826	A824	Nm	SnoR19.1;U80;AtU80;U80-1;U80-2	1;2;D1;D2			0.961	0.952078	0.975468	0.852873	0.873667	0.852811	0.923111	0.952777	0.935791	0.985	0.99	0.967547	0.951695	0.959675	0.972827	0.951605	0.95954	0.954236	0.953337	0.964393	0.954659
3196	807	25S	827	C827	C825	No					-0.02	-0.139973	-0.20354	-0.196618	-0.0918963	-0.173082	-0.169728	-0.157587	-0.177094	0.053	-0.123	-0.240889	-0.160985	-0.267825	-0.323104	-0.21828	-0.269805	-0.178488	-0.231224	-0.0638346	-0.192069
181	808	25S	828	U828	U826	No					0.422	0.426316	0.436763	0.390285	0.392572	0.461649	0.34775	0.451078	0.419335	0.293	0.437	0.361823	0.370008	0.376576	0.397521	0.331595	0.410667	0.364255	0.463776	0.419386	0.512665
3445	809	25S	829	A829	A827	No					-0.171	-0.13905	-0.103522	-0.132087	-0.190986	-0.203932	-0.164249	-0.16352	-0.116752	-0.123	-0.143	-0.132368	-0.129555	-0.175214	-0.128481	-0.151995	-0.117601	-0.12674	-0.19532	-0.0681038	-0.126641
4528	810	25S	830	U830	U828	No					-0.384	-0.181891	-0.119622	0.0497181	-0.0379459	-0.0411468	-0.0227198	-0.0868769	0.0335088	-0.406	-0.132	-0.0961126	-0.151723	-0.173688	-0.148345	-0.100586	-0.0594548	-0.0949217	-0.0866176	-0.152338	-0.033218
546	811	25S	831	G831	G829	No					0.304	0.321832	0.375834	0.388912	0.384706	0.353596	0.346794	0.350508	0.361643	0.418	0.281	0.358055	0.348788	0.378369	0.375727	0.417823	0.391101	0.40347	0.379546	0.385599	0.408375
2569	812	25S	832	C832	C830	No					0.081	0.00238298	-0.0729905	-0.0758531	-0.0764576	-0.049573	-0.0167498	-0.0269353	-0.0930224	0.018	-0.179	0.000480739	-0.0440176	0.00043209	0.0462609	0.00714203	-0.0747174	-0.0437574	-0.0566467	-0.0581101	-0.161028
3837	813	25S	833	C833	C831	No					-0.121	-0.206681	-0.326443	-0.417426	-0.499915	-0.337342	-0.309181	-0.44922	-0.322257	-0.203	-0.157	-0.314112	-0.309373	-0.341248	-0.339598	-0.217842	-0.443006	-0.279934	-0.369913	-0.26323	-0.360424
5214	814	25S	834	U834	U832	No					-0.593	-0.850464	-0.779973	-0.53791	-0.59468	-0.636844	-0.552407	-0.597427	-0.596214	-0.595	-0.458	-0.759527	-0.726012	-0.721112	-0.784108	-0.655626	-0.748022	-0.680101	-0.62307	-0.629836	-0.664191
545	815	25S	835	G835	G833	No					0.251	0.309922	0.402963	0.330558	0.357516	0.300537	0.351175	0.363626	0.294515	0.328	0.384	0.341196	0.372021	0.366215	0.356713	0.337626	0.398303	0.340704	0.382386	0.370614	0.406585
2558	816	25S	836	A836	A834	No					-0.094	0.139007	0.160255	0.167902	0.174495	0.169277	0.116888	0.136862	0.117513	-0.047	-0.003	0.13441	0.154227	0.154198	0.150625	0.121551	0.193052	0.158322	0.182124	0.0630581	0.132084
897	817	25S	837	G837	G835	No					0.23	0.244439	0.266043	0.202431	0.263879	0.244889	0.146216	0.257806	0.220703	0.328	0.073	0.323312	0.313318	0.345336	0.364067	0.247961	0.365912	0.259065	0.218684	0.294224	0.329736
4883	818	25S	838	C838	C836	No					-0.352	-0.479631	-0.578502	-0.483782	-0.494672	-0.467482	-0.426751	-0.466591	-0.457214	-0.58	-0.389	-0.494723	-0.521178	-0.484042	-0.462286	-0.468944	-0.469433	-0.434206	-0.498974	-0.40707	-0.536139
272	819	25S	839	G839	G837	No					0.314	0.310354	0.357389	0.27282	0.270119	0.356428	0.307234	0.335789	0.267992	0.339	0.209	0.350504	0.352347	0.292157	0.321707	0.214411	0.306571	0.271502	0.291526	0.0995806	0.324203
2991	820	25S	840	G840	G838	No					-0.03	0.0069546	0.010428	-0.0556842	-0.0304073	0.00310146	-0.00936293	-0.0623741	-0.0131121	0.091	0.062	0.00518633	0.0351901	-0.0732902	-0.036726	-0.0173895	-0.0167316	-0.00208663	0.0348653	-0.118064	-0.0732592
4878	821	25S	841	G841	G839	No					-0.362	-0.524383	-0.534483	-0.321552	-0.403573	-0.461479	-0.368153	-0.315364	-0.335385	-0.253	-0.3	-0.500727	-0.660437	-0.650752	-0.648923	-0.519822	-0.592034	-0.51586	-0.610816	-0.369679	-0.440192
2546	822	25S	842	G842	G840	No					0.067	-0.0209841	0.00553913	-0.159046	-0.00766384	-0.10701	-0.116172	-0.0103049	-0.0674926	-0.086	-0.054	-0.0848013	-0.0853568	-0.0495537	-0.0381857	-0.0389466	-0.0857981	-0.0943956	-0.0945496	0.027849	-0.0534832
5090	823	25S	843	U843	U841	No					-0.54	-0.620085	-0.658392	-0.573976	-0.390122	-0.565321	-0.613471	-0.569794	-0.475835	-0.596	-0.482	-0.686674	-0.577275	-0.61154	-0.651656	-0.559217	-0.681531	-0.678263	-0.590254	-0.484595	-0.63269
3378	824	25S	844	A844	A842	No					-0.093	-0.0752726	-0.185449	-0.156499	-0.196918	-0.115518	-0.11777	-0.301045	-0.204074	-0.169	-0.133	-0.0540377	-0.0639167	0.0289208	-0.0302332	-0.0374934	-0.0712701	-0.0931541	-0.0603877	-0.080091	-0.149751
530	825	25S	845	A845	A843	No					0.213	0.393663	0.499345	0.54422	0.494767	0.425116	0.411798	0.459773	0.458328	0.041	0.205	0.450345	0.433233	0.451679	0.515571	0.466035	0.455973	0.482811	0.464391	0.349444	0.433071
294	826	25S	846	A846	A844	No					0.418	0.584734	0.710116	0.686104	0.685442	0.674914	0.58147	0.67678	0.669358	0.415	0.461	0.620002	0.654685	0.661878	0.679932	0.610317	0.678389	0.672107	0.683247	0.505918	0.635275
450	827	25S	847	G847	G845	No					0.68	0.722885	0.730019	0.696438	0.641466	0.701117	0.670984	0.679371	0.637159	0.657	0.715	0.736274	0.74893	0.755412	0.738789	0.71107	0.764758	0.713871	0.739845	0.693491	0.72976
1567	828	25S	848	C848	C846	No					0.158	0.160757	0.0766521	0.170721	-0.056617	0.111432	0.142894	0.114973	0.119178	0.411	0.187	0.159081	0.12429	0.228208	0.102879	0.173539	0.226572	0.266147	0.200977	0.255857	0.208958
4142	829	25S	849	C849	C847	No					-0.231	-0.212661	-0.395533	-0.397953	-0.533782	-0.42536	-0.245846	-0.345678	-0.355841	-0.231	-0.108	-0.392153	-0.366644	-0.311659	-0.344421	-0.345024	-0.378868	-0.422035	-0.380096	-0.184174	-0.323428
4616	830	25S	850	A850	A848	No					-0.301	-0.313948	-0.470198	-0.54412	-0.319861	-0.357066	-0.404972	-0.457125	-0.408336	-0.169	-0.292	-0.533178	-0.471634	-0.597021	-0.528035	-0.50752	-0.485921	-0.440151	-0.497438	-0.253139	-0.47635
2095	831	25S	851	G851	G849	No	SnoR66;AtsnoR57	1;D1		Poor pairing	0.045	-0.0387949	0.206665	0.0218635	0.142229	0.0644196	-0.0301902	0.0305638	0.0152417	0.204	-0.116	0.109281	0.11132	-0.0451308	0.109662	-0.0296021	-0.0126485	-0.015808	0.00197487	-0.00435303	0.078649
5124	832	25S	852	A852	A850	No					-0.486	-0.614724	-0.641676	-0.625521	-0.550252	-0.592315	-0.516167	-0.615693	-0.57611	-0.578	-0.374	-0.603313	-0.701534	-0.611793	-0.747148	-0.637461	-0.574593	-0.631464	-0.574553	-0.514736	-0.604264
4721	833	25S	853	G853	G851	No					-0.462	-0.340335	-0.248732	-0.190928	-0.134691	-0.173588	-0.207396	-0.092603	-0.0929097	-0.345	-0.333	-0.271673	-0.21356	-0.23337	-0.208134	-0.229676	-0.174904	-0.241245	-0.196869	-0.285266	-0.169712
1744	834	25S	854	G854	G852	No					0.197	0.157626	0.0755794	0.0780731	0.0370943	0.0739342	0.0431383	0.116205	0.131401	-0.026	0.053	0.138698	0.123338	0.153869	0.0794515	0.120738	0.100535	0.137917	0.129295	0.128192	0.145447
1910	835	25S	855	A855	A853	No					0.116	0.133628	0.110267	0.174047	0.114786	0.101393	0.151744	0.0464868	0.00156516	-0.001	0.107	0.181846	0.155922	0.123004	0.114221	0.141531	0.110753	0.137627	0.119863	0.031994	0.0885394
246	836	25S	856	A856	A854	No					0.348	0.413353	0.442129	0.42976	0.382324	0.385027	0.392723	0.417196	0.348702	0.351	0.346	0.426327	0.41798	0.411038	0.405002	0.422165	0.443805	0.400987	0.400635	0.306437	0.385543
513	837	25S	857	A857	A855	No					0.413	0.470388	0.587003	0.528875	0.550988	0.519468	0.511379	0.533208	0.513152	0.472	0.381	0.53127	0.540368	0.532559	0.541108	0.5444	0.540948	0.536774	0.534744	0.487259	0.549799
1045	838	25S	858	C858	C856	No					0.236	0.23511	0.311697	0.285937	0.305346	0.275951	0.260613	0.256208	0.292495	0.216	0.268	0.274098	0.27962	0.295654	0.259895	0.284891	0.266117	0.228442	0.330452	0.263728	0.292202
2612	839	25S	859	U859	U857	No					-0.013	0.0867682	-0.117758	-0.107809	-0.191049	-0.122854	-0.0271475	-0.131785	-0.121605	0.051	-0.051	-0.0170393	-0.0213641	0.0795062	-0.0544707	-0.00624745	0.0196687	0.0313128	0.0617591	0.0563472	0.0141877
4362	840	25S	860	C860	C858	No					-0.232	-0.373603	-0.471236	-0.638022	-0.677984	-0.663686	-0.5118	-0.698339	-0.710653	-0.203	-0.346	-0.491821	-0.48172	-0.386533	-0.3975	-0.510297	-0.459292	-0.544274	-0.588165	-0.413991	-0.491726
4579	841	25S	861	U861	U859	No					-0.374	-0.366876	-0.222687	-0.229904	-0.221805	-0.236994	-0.368571	-0.204762	-0.118886	-0.289	-0.29	-0.266664	-0.302411	-0.302418	-0.246777	-0.31399	-0.257036	-0.272185	-0.167403	-0.279377	-0.287539
4591	842	25S	862	G862	G860	No					-0.35	-0.345836	-0.388192	-0.29032	-0.274721	-0.196461	-0.347887	-0.214672	-0.18432	-0.456	-0.308	-0.407472	-0.358898	-0.411075	-0.307346	-0.320897	-0.386315	-0.328463	-0.406238	-0.426732	-0.440013
2542	843	25S	863	G863	G861	No					0.169	-0.0730279	-0.15456	-0.102628	-0.0841888	-0.0990687	-0.0650888	-0.10212	-0.113879	0.081	-0.029	-0.158847	-0.156047	-0.178416	-0.138647	-0.0757893	-0.261757	-0.152173	-0.33321	-0.0211988	-0.120165
4666	844	25S	864	U864	U862	No					-0.288	-0.275437	-0.456085	-0.250463	-0.248199	-0.197344	-0.228321	-0.2741	-0.194016	-0.282	0.001	-0.310106	-0.368929	-0.333518	-0.470625	-0.379867	-0.335941	-0.336171	-0.328506	-0.262502	-0.23285
4935	845	25S	865	G865	G863	No					-0.47	-0.491512	-0.28656	-0.35897	-0.21559	-0.259626	-0.412411	-0.2193	-0.312436	-0.344	-0.428	-0.405479	-0.418669	-0.380931	-0.348183	-0.361911	-0.232458	-0.298579	-0.360414	-0.365663	-0.29318
1173	846	25S	866	G866	G864	No					0.141	0.212598	0.291575	0.157936	0.266304	0.151678	0.199671	0.248587	0.157965	0.197	0.143	0.253513	0.272675	0.159698	0.244917	0.207447	0.114844	0.164679	0.204972	0.115747	0.129423
579	847	25S	867	A867	A865	No					0.281	0.342832	0.451373	0.374754	0.358664	0.265531	0.401916	0.294819	0.212502	0.155	0.155	0.386437	0.413327	0.366806	0.419181	0.358603	0.307268	0.334088	0.335876	0.267969	0.258867
1543	848	25S	868	A868	A866	No					0.003	0.273818	0.432256	0.469968	0.448226	0.383619	0.401907	0.377257	0.409409	0.015	0.021	0.417101	0.41814	0.378094	0.430611	0.368401	0.448276	0.432979	0.477022	0.305331	0.424987
234	849	25S	869	G869	G867	No					0.491	0.526359	0.604322	0.541732	0.495129	0.553972	0.532681	0.487453	0.515846	0.539	0.631	0.586363	0.598893	0.599857	0.584095	0.569783	0.602226	0.58721	0.630276	0.550181	0.619145
1188	850	25S	870	C870	C868	No					0.302	0.249775	0.0803735	0.149691	0.0935001	0.180937	0.168401	0.172879	0.216735	0.315	0.266	0.167914	0.20374	0.281192	0.162592	0.220904	0.242265	0.284072	0.29325	0.298331	0.246338
2456	851	25S	871	C871	C869	No					0.14	0.0713688	-0.219871	-0.117878	-0.223063	-0.178759	-0.112648	-0.13214	-0.11695	0.051	-0.045	-0.0969828	-0.0826956	-0.0503712	-0.0992826	-0.0825688	-0.133353	-0.0836831	-0.127471	0.0582744	-0.111523
5053	852	25S	872	C872	C870	No					-0.447	-0.495922	-0.675543	-0.436932	-0.446596	-0.32049	-0.389111	-0.438302	-0.330457	-0.481	-0.242	-0.485898	-0.488078	-0.440631	-0.568073	-0.373954	-0.381072	-0.391207	-0.346936	-0.41261	-0.458971
2039	853	25S	873	G873	G871	No					0.167	-0.018673	0.0433282	-0.0579151	-0.0285985	-0.131623	-0.0907	-0.00213132	-0.105037	0.172	0.026	-0.0043789	-0.0195013	-0.071739	0.0385742	-0.0463279	-0.118266	-0.0462712	-0.121765	-0.101604	-0.156072
2570	854	25S	874	C874	C872	No					0.073	-0.045221	-0.0248455	-0.121869	-0.0919379	-0.0944413	-0.0049984	-0.0108094	-0.0766591	0.089	-0.039	-0.0758202	-0.120966	-0.184976	-0.127603	-0.144792	-0.234245	-0.265187	-0.21383	-0.199935	-0.188307
4563	855	25S	875	A875	A873	No					-0.357	-0.310049	-0.203074	-0.148795	-0.17931	-0.113162	-0.171349	-0.222458	-0.215942	-0.365	-0.464	-0.245787	-0.221543	-0.327909	-0.210921	-0.241127	-0.225287	-0.262827	-0.220306	-0.266	-0.255668
754	856	25S	876	G876	G874	No					0.298	0.336062	0.367465	0.27104	0.356284	0.261682	0.299356	0.253765	0.329479	0.331	0.244	0.339542	0.284811	0.273859	0.354517	0.29545	0.24819	0.271521	0.185958	0.227357	0.231374
4846	857	25S	877	C877	C875	No					-0.468	-0.357553	-0.425394	-0.194875	-0.339006	-0.175007	-0.240901	-0.241806	-0.193054	-0.587	-0.234	-0.432204	-0.367337	-0.38543	-0.388545	-0.279175	-0.313032	-0.321348	-0.312675	-0.384076	-0.377635
1390	858	25S	878	G878	G876	No					0.238	0.139108	0.221383	0.126795	0.180555	0.148983	0.143746	0.13236	0.100764	0.162	0.136	0.200791	0.173064	0.173617	0.222841	0.195289	0.164764	0.172918	0.0777312	0.102818	0.115385
1879	859	25S	879	A879	A877	No					0.114	0.106938	0.154195	0.174097	0.149634	0.120124	0.0856141	0.149563	0.10108	0.121	0.161	0.102348	0.136714	0.137177	0.0952957	0.17587	0.0843485	0.163223	0.133444	0.0394145	0.111141
3527	860	25S	880	U880	U878	No					-0.197	-0.0982727	-0.0870511	-0.0846699	-0.13342	-0.127004	-0.134045	-0.107741	-0.0808624	-0.173	-0.13	-0.104175	-0.0883086	-0.0596945	-0.11651	-0.111454	-0.0413252	-0.113307	-0.0318953	-0.09375	-0.0379523
3623	861	25S	881	A881	A879	No					-0.113	-0.134013	-0.251292	-0.320709	-0.357012	-0.329231	-0.264388	-0.356247	-0.376299	-0.135	-0.111	-0.159143	-0.213936	-0.0886153	-0.146914	-0.193369	-0.0981512	-0.121448	-0.127162	-0.0137824	-0.117196
2723	862	25S	882	C882	C880	No					-0.127	0.0575594	-0.0187089	-0.0461229	-0.0666564	-0.213383	-0.0722988	-0.112145	-0.205018	-0.178	-0.069	-0.00105758	0.0279107	0.0136215	-0.0272983	-0.0973159	-0.0458334	-0.0688517	0.0873364	0.0185672	0.0497025
5054	863	25S	883	U883	U881	No					-0.457	-0.494624	-0.655174	-0.427236	-0.442471	-0.371315	-0.372043	-0.426288	-0.349567	-0.483	-0.589	-0.530838	-0.514709	-0.439169	-0.537849	-0.512152	-0.326114	-0.398364	-0.284983	-0.149232	-0.224482
1213	864	25S	884	G884	G882	No					0.181	0.197604	0.251059	0.275734	0.259788	0.209261	0.302849	0.268478	0.23392	0.325	0.244	0.275837	0.303139	0.2411	0.206723	0.199973	0.233854	0.20207	0.25101	0.197223	0.276068
47	865	25S	885	A885	A883	Nm	SnoR72Y;AtsnoR72Y;SnoR72Ya;SnoR72Yb;SnoR72Yc;SnoR72Yd	2;D1;D2			0.971	0.978848	0.980336	0.942147	0.938213	0.95574	0.977209	0.983107	0.984014	0.994	0.984	0.978493	0.983319	0.981107	0.986117	0.980688	0.979809	0.978119	0.971683	0.977578	0.979213
5122	866	25S	886	C886	C884	No					-0.501	-0.630646	-0.557043	-0.620056	-0.534215	-0.438725	-0.610948	-0.544876	-0.406957	-0.434	-0.473	-0.675634	-0.712432	-0.626039	-0.629181	-0.584312	-0.646007	-0.622884	-0.748999	-0.572548	-0.673384
2180	867	25S	887	G887	G885	No					0.114	0.0552873	0.0800035	0.0417711	0.177812	0.0576134	-0.0528363	0.150133	0.0967428	0.183	0.075	0.0160996	0.0452596	-0.00809728	0.0905168	0.0625171	0.00808483	0.0545665	-0.00347834	-3.29997e-05	0.0821823
4834	868	25S	888	U888	U886	No					-0.396	-0.458989	-0.283731	-0.279196	-0.171039	-0.125783	-0.253765	-0.248691	-0.177771	-0.405	-0.244	-0.281874	-0.340625	-0.305431	-0.290414	-0.24693	-0.282596	-0.27259	-0.346987	-0.353059	-0.295746
1621	869	25S	889	G889	G887	No					0.15	0.0842643	0.155656	0.0732451	0.0611988	-0.0104241	0.104101	0.0659655	0.0328339	0.224	0.062	0.147249	0.128897	0.138804	0.165134	0.149055	0.173501	0.110167	0.0598916	0.0807541	0.0898041
4097	870	25S	890	C890	C888	No					-0.052	-0.256279	-0.502952	-0.323208	-0.549684	-0.36113	-0.217283	-0.376051	-0.31601	-0.216	-0.038	-0.30448	-0.303781	-0.374956	-0.419663	-0.279686	-0.408357	-0.375181	-0.283174	-0.254137	-0.32502
2623	871	25S	891	A891	A889	No					-0.031	0.0572081	0.00942719	-0.0454836	-0.111989	-0.147328	-0.0900227	-0.231035	-0.203717	-0.01	-0.006	-0.0635073	-0.0420449	-0.0687458	-0.147785	-0.0626921	-0.123791	-0.0393737	-0.0217592	-0.0243752	-0.117839
556	872	25S	892	A892	A890	No					0.199	0.341577	0.390489	0.308393	0.270504	0.259783	0.27212	0.244574	0.194034	0.287	0.169	0.360291	0.35864	0.350926	0.3852	0.274847	0.385016	0.31216	0.337279	0.19558	0.313748
1260	873	25S	893	A893	A891	No					0.143	0.204427	0.32802	0.331095	0.32075	0.319058	0.250654	0.284095	0.258089	0.182	0.118	0.262919	0.262166	0.277205	0.259531	0.205314	0.308567	0.279276	0.277186	0.250763	0.284939
1103	874	25S	894	U894	U892	No					0.177	0.209686	0.313739	0.256894	0.371009	0.302944	0.218627	0.330704	0.311576	0.171	0.054	0.275102	0.278796	0.263424	0.317301	0.214902	0.280248	0.26399	0.217632	0.260181	0.273022
4596	875	25S	895	C895	C893	No					-0.459	-0.189857	-0.218629	-0.227636	-0.165511	-0.216011	-0.273551	-0.190808	-0.155759	-0.244	-0.32	-0.362618	-0.363277	-0.352334	-0.410531	-0.345331	-0.311199	-0.27992	-0.142255	-0.18818	-0.259171
1754	876	25S	896	G896	G894	No					0.067	0.14533	0.244818	0.216717	0.360524	0.285499	0.13092	0.300888	0.307285	0.091	-0.048	0.20972	0.234492	0.174886	0.24414	0.182091	0.221839	0.227296	0.233435	0.147802	0.29209
4378	877	25S	897	U897	U895	No					-0.167	-0.250937	-0.471753	-0.375307	-0.345073	-0.332278	-0.285347	-0.206441	-0.314842	-0.328	-0.106	-0.322207	-0.340057	-0.389992	-0.422478	-0.276238	-0.384351	-0.28925	-0.298342	-0.232426	-0.267177
3649	878	25S	898	U898	U896	No					-0.082	-0.154857	-0.324477	-0.380456	-0.529373	-0.408377	-0.314022	-0.425718	-0.4407	-0.073	-0.004	-0.131815	-0.234374	-0.0401187	-0.117328	-0.229205	-0.158384	-0.227435	-0.269407	-0.138159	-0.319069
4630	879	25S	899	C899	C897	No					-0.392	-0.413805	-0.118934	-0.349501	-0.258168	-0.346326	-0.357181	-0.340475	-0.439516	-0.521	-0.574	-0.307619	-0.245861	-0.260987	-0.158562	-0.333913	-0.231163	-0.411823	-0.402114	-0.442612	-0.296207
703	880	25S	900	G900	G898	No					0.311	0.348373	0.404881	0.35003	0.375124	0.401498	0.349776	0.363105	0.388817	0.298	0.378	0.379619	0.407809	0.349671	0.39792	0.421725	0.346649	0.376164	0.395308	0.342528	0.405559
645	881	25S	901	U901	U899	No					0.406	0.314084	0.290772	0.371747	0.328358	0.343257	0.429787	0.40416	0.39691	0.347	0.49	0.342776	0.360787	0.362805	0.351824	0.39504	0.337691	0.370842	0.366172	0.389646	0.392409
3274	882	25S	902	C902	C900	No					0.072	-0.132372	-0.285226	-0.198766	-0.284044	-0.163673	-0.153931	-0.232496	-0.22866	-0.043	-0.059	-0.181329	-0.211005	-0.141057	-0.247873	-0.14713	-0.178638	-0.150294	-0.25859	-0.0981331	-0.212689
4827	883	25S	903	U903	U901	No					-0.33	-0.360162	-0.494096	-0.0882845	-0.198088	-0.191031	-0.159768	-0.267265	-0.0739762	-0.184	-0.06	-0.298985	-0.394389	-0.30608	-0.457907	-0.225997	-0.195127	-0.251838	-0.239665	-0.23762	-0.267673
314	884	25S	904	G904	G902	No					0.329	0.398451	0.337476	0.360824	0.312907	0.325706	0.296362	0.332665	0.256889	0.255	0.248	0.276469	0.331331	0.284326	0.290384	0.30731	0.272096	0.289387	0.320189	0.306687	0.295929
1124	885	25S	905	A905	A903	No					0.175	0.218613	0.285235	0.142648	0.265522	0.16503	0.193275	0.210864	0.223469	0.221	0.129	0.212303	0.198909	0.232767	0.209262	0.15511	0.213373	0.245732	0.211793	0.201499	0.192688
2865	886	25S	906	C906	C904	No					-0.105	-0.0632608	0.100954	-0.19779	0.0662055	-0.132558	-0.145317	-0.00272147	-0.0574563	-0.084	-0.105	-0.0382126	-0.0609272	-0.142718	-0.035288	-0.11746	-0.112353	-0.0575965	-0.0887273	-0.127674	-0.0207182
4532	887	25S	907	U907	U905	No					-0.43	-0.343262	-0.413139	-0.588379	-0.612028	-0.518895	-0.52407	-0.575121	-0.614327	-0.312	-0.446	-0.428231	-0.432831	-0.454926	-0.393862	-0.484069	-0.550242	-0.48707	-0.474263	-0.362203	-0.515851
2048	888	25S	908	U908	U906	No					0.01	0.128149	0.340384	0.281868	0.36026	0.30879	0.233486	0.271671	0.281164	0.093	0.126	0.19735	0.222776	0.190306	0.252983	0.161749	0.211446	0.201169	0.225575	0.105168	0.225308
887	889	25S	909	G909	G907	No					0.218	0.243283	0.463924	0.415934	0.442176	0.410755	0.337056	0.376267	0.443683	0.202	0.173	0.33815	0.364843	0.320033	0.401078	0.339029	0.402974	0.35072	0.366262	0.275469	0.389752
4613	890	25S	910	G910	G908	No					-0.108	-0.346983	-0.585886	-0.138537	-0.443127	-0.226896	-0.108585	-0.355714	-0.215429	-0.19	-0.081	-0.302285	-0.318052	-0.25238	-0.307844	-0.193149	-0.23981	-0.2925	-0.243418	-0.270796	-0.347448
1395	891	25S	911	G911	G909	No					0.217	0.167683	0.160147	0.183704	0.150403	0.134366	0.184089	0.168661	0.162666	0.131	0.292	0.159545	0.172186	0.162908	0.0980083	0.173788	0.113623	0.174355	0.127816	0.18486	0.197739
4146	892	25S	912	U912	U910	No					-0.063	-0.255616	-0.495991	-0.311299	-0.473605	-0.277109	-0.24342	-0.297644	-0.256444	-0.144	-0.192	-0.346087	-0.348395	-0.312999	-0.378095	-0.329675	-0.361044	-0.353897	-0.354521	-0.247741	-0.347006
4663	893	25S	913	A913	A911	No					-0.304	-0.401186	-0.599645	-0.541684	-0.541694	-0.534184	-0.515245	-0.55641	-0.588753	-0.409	-0.299	-0.525094	-0.521238	-0.486917	-0.565943	-0.393506	-0.517268	-0.482021	-0.521512	-0.339507	-0.575889
4283	894	25S	914	U914	U912	No					-0.296	-0.284937	-0.357919	-0.580335	-0.355719	-0.472218	-0.482764	-0.372176	-0.56001	-0.297	-0.449	-0.320173	-0.354733	-0.309666	-0.236588	-0.44113	-0.398839	-0.457691	-0.504144	-0.364913	-0.444123
3661	895	25S	915	A915	A913	No					-0.286	-0.0792997	0.0560579	-0.0958028	-0.0112257	-0.128206	-0.187188	-0.0814304	-0.141579	-0.124	-0.253	-0.075835	-0.0890467	-0.0652945	-0.038801	-0.072341	-0.0362303	-0.0134126	-0.00243536	-0.192974	-0.158634
3201	896	25S	916	G916	G914	No					-0.167	-0.076038	0.167477	-0.00305797	0.119768	0.0398728	-0.120301	0.0613006	0.0449446	-0.102	-0.213	0.024133	0.107838	-0.0393776	0.0227214	-0.0366738	0.0207084	0.0656256	0.0894083	-0.130277	0.0520919
48	897	25S	917	G917	G915	Nm	SnoR19.1;U80;AtU80;U80-1;U80-2	1;2;D1;D2			0.989	0.994207	0.995492	0.988446	0.988321	0.988053	0.99256	0.990614	0.986353	0.99	0.993	0.992177	0.993837	0.991926	0.988565	0.990201	0.993632	0.98683	0.992696	0.991673	0.994467
4280	898	25S	918	G918	G916	No					-0.246	-0.223712	-0.282732	-0.0689049	-0.264474	-0.143455	-0.175729	-0.134656	-0.150608	-0.239	-0.222	-0.238504	-0.251212	-0.240248	-0.256386	-0.211911	-0.195051	-0.247255	-0.184186	-0.230205	-0.183004
1403	899	25S	919	G919	G917	No					0.123	0.211567	0.134263	0.0774917	0.00950475	0.0741539	0.193635	0.109407	0.169711	0.271	0.192	0.240743	0.194934	0.232122	0.219264	0.172484	0.18551	0.146661	0.152978	0.218435	0.24067
4984	900	25S	920	C920	C918	No					-0.379	-0.451349	-0.614009	-0.241535	-0.404431	-0.365994	-0.185108	-0.466211	-0.321959	-0.54	-0.331	-0.543234	-0.526524	-0.465632	-0.498479	-0.321418	-0.391548	-0.359954	-0.359608	-0.275324	-0.351666
1008	901	25S	921	G921	G919	No					0.23	0.229194	0.298743	0.258707	0.243114	0.188645	0.256214	0.216174	0.231149	0.222	0.216	0.308176	0.269904	0.197114	0.249726	0.180006	0.227666	0.257894	0.230836	0.166905	0.366969
2990	902	25S	922	A922	A920	No					-0.115	-0.0511232	-0.00531701	-0.116096	-0.0583566	-0.147939	-0.0742174	-0.0928106	-0.22708	-0.137	-0.083	-0.00160321	0.00403178	0.0036477	0.0416199	-0.0701843	-0.0686934	-0.0658116	-0.0765486	-0.14313	-0.0868707
2233	903	25S	923	A923	A921	No					0.111	0.0601141	-0.00466358	-0.0414603	-0.118606	-0.0548103	-0.00173694	-0.0686233	-0.0844207	0.094	-0.019	-0.058264	-0.0564345	-0.0504264	-0.0795216	-0.0459218	-0.147365	-0.0976138	-0.0934092	-0.0669202	-0.117342
4266	904	25S	924	A924	A922	No					-0.217	-0.139825	-0.148573	-0.0786902	0.0480495	0.0599424	-0.119284	-0.0621781	0.0176847	-0.268	-0.251	-0.182821	-0.129171	-0.165157	-0.236255	-0.0968085	-0.0744718	-0.0956251	-0.0460398	-0.0905271	-0.126656
1224	905	25S	925	G925	G923	No					0.194	0.164136	0.362629	0.212742	0.341637	0.272445	0.200512	0.323964	0.276949	0.154	0.217	0.260219	0.27894	0.277127	0.277204	0.296351	0.287811	0.279226	0.237102	0.219758	0.299184
2513	906	25S	926	A926	A924	No					0.111	0.0303037	-0.155931	-0.0670425	-0.0411019	-0.0663685	-0.0628873	-0.00343053	0.0691097	0.151	0.105	-0.0496594	-0.0947943	0.0387977	-0.0151931	-0.0261533	0.0154036	-0.0432634	-0.0690221	0.0405807	-0.11741
3444	907	25S	927	C927	C925	No					-0.14	-0.110051	-0.0784453	-0.217652	-0.0391224	-0.145582	-0.197345	-0.0862882	-0.0917421	0.159	0.089	-0.138122	-0.123137	-0.149655	-0.139011	-0.159433	-0.12863	-0.10314	-0.139372	-0.0847928	-0.148953
5049	908	25S	928	U928	U926	No					-0.392	-0.624873	-0.7731	-0.663874	-0.864275	-0.654286	-0.555011	-0.818665	-0.78111	-0.549	-0.333	-0.76846	-0.654084	-0.767559	-0.812352	-0.723376	-0.725683	-0.771086	-0.652604	-0.590694	-0.702825
1147	909	25S	929	A929	A927	No					0.089	0.211224	0.412796	0.267514	0.295085	0.16416	0.190767	0.218497	0.21516	0.178	-0.164	0.335771	0.268537	0.258663	0.288525	0.278755	0.224031	0.28501	0.22992	0.152973	0.284392
1890	910	25S	930	A930	A928	No					-0.044	0.134592	0.236113	0.251655	0.324316	0.275896	0.17349	0.258023	0.19571	-0.066	-0.019	0.305529	0.272897	0.252649	0.363363	0.234191	0.202682	0.211048	0.186287	0.126263	0.255647
2924	911	25S	931	U931	U929	No					0.016	-0.089433	-0.0344406	-0.0343734	-0.0822003	-0.0364557	-0.0214943	0.000430478	-0.0789776	-0.097	-0.209	-0.000158472	-0.0613748	-0.0639718	0.0182854	-0.0697445	-0.0490646	-0.0345515	-0.0250716	-0.00218319	-0.0045332
4152	912	25S	932	C932	C930	No					-0.269	-0.0961234	-0.127327	-0.0302869	-0.054491	-0.00829945	-0.0415325	-0.0521082	-0.0134572	-0.451	-0.004	-0.161314	-0.196948	-0.124235	-0.163969	-0.116184	0.024857	-0.108944	-0.023543	-0.0010142	-0.0148056
1076	913	25S	933	G933	G931	No					0.244	0.242422	0.253346	0.323886	0.298218	0.299545	0.272584	0.329869	0.274234	0.161	0.181	0.282455	0.259493	0.279081	0.247693	0.273726	0.284418	0.299301	0.279534	0.248409	0.248407
289	914	25S	934	A934	A932	No					0.307	0.370981	0.483786	0.445221	0.432226	0.46176	0.421394	0.487108	0.509385	0.383	0.466	0.428988	0.418757	0.429369	0.428502	0.403612	0.422095	0.434437	0.465092	0.389876	0.416897
422	915	25S	935	A935	A933	No					0.346	0.421524	0.48528	0.456518	0.518271	0.459286	0.428485	0.478087	0.488428	0.413	0.423	0.494855	0.47872	0.46031	0.510996	0.501888	0.493143	0.479474	0.448453	0.434932	0.485805
1468	916	25S	936	C936	C934	No					0.251	0.191478	0.0471911	0.133413	0.0144839	0.0961379	0.188325	0.0284069	0.169829	0.342	0.152	0.0964843	0.219067	0.150756	0.0623346	0.151422	0.150243	0.194968	0.163366	0.247435	0.19651
3536	917	25S	937	C937	C935	No					-0.003	-0.110067	-0.346777	-0.141646	-0.338261	-0.14951	-0.0873798	-0.172324	-0.155204	-0.017	0.145	-0.248462	-0.180994	-0.090513	-0.260437	-0.168962	-0.125521	-0.243229	-0.0874868	-0.117271	-0.130162
2316	918	25S	938	A938	A936	No					-0.005	0.0657124	0.14212	0.0188983	-0.00371072	0.0605428	0.0474588	0.0871758	0.0563737	0.049	0.009	0.130994	0.0678259	0.087716	0.0854902	0.0784274	0.067547	0.0879185	0.053531	0.0148003	0.091766
2667	919	25S	939	U939	U937	No					-0.062	-0.0443622	0.0972362	-0.0112971	0.0144981	-0.0830634	-0.0716442	-0.0579937	-0.0654471	-0.072	0.01	0.0335368	0.00513472	-0.0302954	0.0784931	-0.0191377	0.0108648	0.00236505	-0.0215788	-0.0829052	0.0473769
4742	920	25S	940	C940	C938	No					-0.364	-0.389506	-0.503649	-0.477027	-0.461896	-0.484602	-0.514989	-0.493932	-0.59751	-0.451	-0.598	-0.488639	-0.536344	-0.418854	-0.479608	-0.491624	-0.541669	-0.528058	-0.486273	-0.447526	-0.456235
4028	921	25S	941	U941	U939	No					-0.148	-0.269823	-0.265142	-0.298494	-0.0785392	-0.304492	-0.208085	-0.271364	-0.275215	-0.322	-0.19	-0.299069	-0.290755	-0.280894	-0.294119	-0.319041	-0.343284	-0.355448	-0.383658	-0.256232	-0.368993
4943	922	25S	942	A942	A940	No					-0.513	-0.375612	-0.376932	-0.338891	-0.298069	-0.260751	-0.291875	-0.360476	-0.369228	-0.474	-0.551	-0.416772	-0.414177	-0.431597	-0.399657	-0.349142	-0.401236	-0.32824	-0.399244	-0.393773	-0.389077
1723	923	25S	943	G943	G941	No					0.152	0.0428329	0.238233	0.292239	0.227576	0.120207	0.157252	0.115411	0.188915	0.121	0.02	0.234893	0.211736	0.132349	0.257962	0.201098	0.159223	0.163068	0.0997338	0.0990424	0.210826
3673	924	25S	944	U944	U942	No	SnoR38	1		SnoRNA not expressed	-0.134	-0.128127	-0.240327	-0.145644	-0.230746	-0.211858	-0.178123	-0.195814	-0.177789	0.01	-0.096	-0.284566	-0.153888	-0.196704	-0.32032	-0.167623	-0.157636	-0.181772	-0.155819	-0.102434	-0.180856
49	925	25S	945	A945	A943	Nm	SnoR12;Z44;SnoR12-1a;SnoR12-1b;SnoR12-2;SnoR30	2;3;D2	3;D1		0.943	0.956683	0.952727	0.866196	0.830537	0.867847	0.923008	0.920307	0.949515	0.923	0.945	0.956629	0.946241	0.951301	0.959615	0.949816	0.953387	0.961089	0.945568	0.756338	0.734599
1408	926	25S	946	G946	G944	No					0.108	0.176426	0.260286	0.239034	0.255217	0.236887	0.147886	0.236371	0.241445	0.238	0.17	0.224589	0.253057	0.180164	0.309651	0.217774	0.253578	0.233521	0.227632	0.195735	0.314017
4687	927	25S	947	C947	C945	No					-0.326	-0.389331	-0.672457	-0.869716	-0.82539	-0.669796	-0.670317	-0.664969	-0.818876	-0.301	-0.366	-0.589111	-0.689273	-0.575635	-0.544814	-0.613134	-0.70847	-0.691787	-0.66711	-0.435343	-0.665601
5173	928	25S	948	U948	U946	No					-0.598	-0.672384	-0.728023	-0.613995	-0.718986	-0.635473	-0.614103	-0.564059	-0.681071	-0.644	-0.426	-0.691048	-0.730973	-0.602061	-0.711314	-0.761138	-0.614699	-0.645762	-0.637106	-0.52826	-0.783928
3235	929	25S	949	G949	G947	No					-0.168	-0.140269	0.262761	0.0937049	0.17381	0.0701196	0.0757674	-0.0170394	0.0940861	-0.235	-0.269	0.168394	0.179272	0.0535645	0.152696	0.0321779	0.0966316	0.0176322	0.103201	-0.181813	0.168847
1718	930	25S	950	G950	G948	No					0.093	0.150455	0.175748	0.131398	0.0844583	0.047245	0.175987	0.205368	0.136477	0.038	0.12	0.188274	0.198479	0.159398	0.113079	0.126285	0.169233	0.133285	0.184026	0.121237	0.259219
2659	931	25S	951	U951	U949	No					0.095	0.101619	-0.124463	0.0397279	0.103072	0.0632331	0.039529	0.0445515	0.0574841	0.143	0.041	0.00070913	-0.00705096	-0.0188558	-0.0897099	0.00747357	0.0403917	0.0601625	0.061976	0.0934888	0.0727798
992	932	25S	952	U952	U950	No					0.331	0.29582	0.241226	0.314301	0.265913	0.357835	0.293413	0.285329	0.335631	0.271	0.323	0.257213	0.257178	0.289209	0.261513	0.295312	0.265576	0.322745	0.284153	0.35522	0.253699
1120	933	25S	953	C953	C951	No					0.238	0.278648	0.199941	0.222166	0.331993	0.316902	0.151739	0.2403	0.31494	0.246	0.39	0.255836	0.217692	0.28505	0.237147	0.305928	0.286489	0.30195	0.258876	0.336171	0.270989
2200	934	25S	954	C954	C952	No					0.116	0.0679111	0.00381762	0.0989989	0.0162591	0.138111	0.0135811	0.0630848	0.0897291	0.186	0.041	-0.014808	-0.00673507	0.0182086	0.0669585	0.0671895	-0.00856137	0.0558866	0.0481619	0.216105	0.0495216
3766	935	25S	955	C955	C953	No					-0.054	-0.167597	-0.300135	-0.178075	-0.202652	-0.0945128	-0.122249	-0.137268	-0.122138	-0.137	-0.108	-0.293348	-0.210083	-0.185989	-0.3245	-0.146169	-0.201213	-0.103495	-0.113257	-0.0537994	-0.224702
3118	936	25S	956	U956	U954	No					-0.063	-0.051227	-0.0681366	-0.0902295	-0.0407354	-0.0321854	-0.0529665	0.0045465	0.0123725	0.062	0.112	-0.0609298	-0.0964338	-0.0697624	-0.0983342	-0.0476445	-0.0658799	-0.0336213	-0.0767035	0.0137519	-0.0909299
2328	937	25S	957	C957	C955	No					-0.017	0.0168864	0.101637	-0.0105779	0.0692726	-0.0745276	0.0155773	-0.0334548	-0.0541357	-0.015	-0.094	0.0601273	0.0255271	0.0229709	0.118656	-0.0475337	0.00266667	-0.0323109	-0.0600784	-0.0853729	0.0296901
4914	938	25S	958	C958	C956	No					-0.413	-0.424884	-0.450813	-0.350089	-0.403087	-0.282927	-0.29963	-0.221305	-0.378244	-0.471	-0.346	-0.445675	-0.425581	-0.456261	-0.469819	-0.452798	-0.481699	-0.410409	-0.447861	-0.510794	-0.443832
1114	939	25S	959	G959	G957	No					0.229	0.172806	0.301391	0.185049	0.183252	0.172249	0.158572	0.195136	0.201621	0.158	0.11	0.279493	0.284169	0.233652	0.238103	0.226749	0.220881	0.167863	0.23943	0.111668	0.27394
1693	940	25S	960	A960	A958	No					0.038	0.136836	0.209185	0.0180932	0.0611053	-0.0476486	0.0743446	0.00470626	-0.151114	0.02	-0.024	0.0741262	0.11808	0.0655353	0.108848	0.0654395	0.0507195	-0.0449126	0.0459428	-0.00174299	-0.0466014
4001	941	25S	961	A961	A959	No	R79b;R79b-2;R79c	D2		Unknown	-0.266	-0.226497	0.0518947	-0.0321783	0.06162	-0.0688349	-0.14069	-0.0917761	0.0230968	-0.303	-0.148	-0.120322	-0.0844948	-0.176841	-0.0552395	-0.0726474	-0.0484461	-0.0368443	-0.110349	-0.301991	-0.106726
3161	942	25S	962	G962	G960	No					-0.056	-0.0904685	-0.0325432	-0.0727575	0.00957724	-0.0588384	-0.128909	-0.0626367	0.0219594	0.03	-0.08	-0.0659493	-0.0337451	-0.0984247	-0.10317	-0.0894558	-0.101766	-0.0383855	-0.0671403	-0.106791	-0.0295511
4126	943	25S	963	U963	U961	No					-0.186	-0.187308	-0.322132	-0.234885	-0.143805	-0.117878	-0.237356	-0.199519	-0.0982899	-0.243	-0.207	-0.218919	-0.266351	-0.240372	-0.277962	-0.172901	-0.252598	-0.170232	-0.190565	-0.167369	-0.185592
1960	944	25S	964	U964	U962	No					0.137	0.167786	0.201828	0.309056	0.291907	0.317457	0.292434	0.275201	0.353127	0.126	0.17	0.1836	0.230697	0.20737	0.152633	0.25591	0.244723	0.291969	0.274405	0.255154	0.267812
236	945	25S	965	U965	U963	No					0.376	0.38223	0.487556	0.533895	0.483542	0.525268	0.531932	0.522526	0.53378	0.489	0.427	0.485279	0.472594	0.479121	0.430684	0.518619	0.479707	0.527314	0.508531	0.489795	0.540551
367	946	25S	966	C966	C964	No					0.308	0.340309	0.333552	0.355308	0.340114	0.335821	0.40436	0.343211	0.358116	0.347	0.304	0.306099	0.361614	0.344849	0.300167	0.374926	0.310646	0.343007	0.390979	0.397938	0.343252
4972	947	25S	967	C967	C965	No					-0.512	-0.602342	-1.00128	-0.95716	-1.34906	-1.22059	-0.722943	-1.02189	-1.42527	-0.535	-0.687	-0.509693	-0.850213	-0.482778	-0.177681	-0.86786	-0.559509	-1.05282	-0.988378	-0.593009	-1.02026
900	948	25S	968	C968	C966	No					0.302	0.302061	0.214322	0.370653	0.253901	0.238986	0.335163	0.229704	0.309026	0.201	0.324	0.257327	0.308009	0.270177	0.156488	0.294313	0.217031	0.300146	0.347962	0.305488	0.331867
123	949	25S	969	U969	U967	No					0.422	0.551251	0.548368	0.478567	0.518323	0.540864	0.452882	0.499721	0.546223	0.457	0.548	0.492747	0.553665	0.479193	0.458824	0.533487	0.519793	0.562608	0.587917	0.546085	0.618039
4237	950	25S	970	C970	C968	No					-0.195	-0.298171	-0.343582	-0.390258	-0.531532	-0.391608	-0.400684	-0.575878	-0.427851	-0.27	-0.306	-0.43494	-0.374707	-0.464174	-0.54534	-0.41065	-0.572394	-0.591786	-0.443872	-0.405508	-0.419815
3934	951	25S	971	A971	A969	No					-0.214	-0.110916	-0.00940803	0.0212589	0.00456012	-0.00464852	-0.0965306	-0.0403917	0.116655	-0.355	-0.01	-0.178554	-0.0784935	-0.196511	-0.242138	-0.113237	-0.071967	-0.0352857	-0.00489179	-0.159679	-0.0799369
4300	952	25S	972	G972	G970	No					-0.215	-0.155867	-0.0926574	-0.0183657	0.0518304	0.0457831	-0.144295	-0.00369726	-0.00513679	-0.104	-0.17	-0.200405	-0.0359548	-0.0931783	-0.231109	-0.0857184	-0.0345544	0.039716	0.0364297	-0.122244	0.0119404
5248	953	25S	973	G973	G971	No					-0.842	-1.06276	-1.20535	-1.63251	-1.38487	-1.61855	-1.32828	-1.19272	-1.67916	-0.678	-1.201	-0.886399	-1.31595	-0.89222	-0.546819	-1.29639	-1.02221	-1.2964	-1.56522	-1.15048	-1.46597
1610	954	25S	974	A974	A972	No					0.189	0.0798153	0.180703	0.0978977	0.233455	0.123796	0.073811	0.1455	0.0681721	0.202	0.158	0.107771	0.115223	0.104134	0.0525809	0.0839317	0.0892756	0.11715	0.162985	0.119076	0.160335
142	955	25S	975	U975	U973	No					0.547	0.56892	0.571028	0.484207	0.619882	0.591241	0.494174	0.577823	0.582683	0.525	0.462	0.533689	0.552135	0.567406	0.510085	0.533129	0.58115	0.552038	0.600247	0.533395	0.604277
4439	956	25S	976	A976	A974	No					-0.368	-0.206879	-0.140637	-0.0738394	-0.100645	-0.0555542	-0.130771	-0.187124	-0.0208669	-0.32	-0.183	-0.193224	-0.142542	-0.136338	-0.179837	-0.0476934	-0.113369	-0.0585695	-0.103014	-0.160656	-0.162372
1504	957	25S	977	G977	G975	No					0.169	0.147475	0.18034	0.197402	0.22948	0.258286	0.183332	0.210966	0.192252	0.069	0.161	0.223922	0.206787	0.185786	0.157133	0.204292	0.223305	0.210062	0.185693	0.234668	0.244909
3056	958	25S	978	C978	C976	No					-0.03	-0.0418909	-0.209223	-0.0960556	-0.178348	-0.142206	-0.00117412	-0.105353	-0.147991	0.109	0.006	-0.181056	-0.150468	-0.20081	-0.15503	-0.0773752	-0.271649	-0.160863	-0.216149	0.0107615	-0.173731
3087	959	25S	979	U979	U977	No					0.018	-0.0314075	-0.123039	0.179622	0.0560184	0.156146	0.194695	0.0409145	0.200356	-0.212	0.036	-0.0375721	0.00895109	-0.131852	-0.0947578	0.107358	-0.15971	-0.0282217	-0.0318896	-0.0422746	0.000128607
2459	960	25S	980	G980	G978	No					-0.073	0.0854223	0.228204	0.364816	0.371601	0.30221	0.200348	0.31402	0.388911	0.028	-0.085	0.268836	0.276245	0.233986	0.253962	0.208422	0.323049	0.267227	0.30977	0.152026	0.251553
1289	961	25S	981	G981	G979	No					0.173	0.187629	0.192265	0.158199	0.194257	0.221118	0.239062	0.261542	0.155283	0.157	0.228	0.222487	0.243967	0.221076	0.207226	0.170291	0.231572	0.208354	0.224143	0.124956	0.211665
2836	962	25S	982	A982	A980	No					0.014	0.00371252	0.098496	0.148961	0.0680167	0.0920831	0.126142	0.175035	0.136052	0.029	-0.092	0.1047	0.0623825	0.0875127	0.102603	0.134885	0.153375	0.116118	0.122582	-0.0341646	0.103366
525	963	25S	983	G983	G981	No					0.434	0.484928	0.585075	0.517003	0.538361	0.504518	0.503961	0.506974	0.544851	0.43	0.466	0.504686	0.538425	0.520115	0.510439	0.560575	0.566645	0.534131	0.559483	0.495736	0.562735
3288	964	25S	984	C984	C982	No					-0.052	-0.0681683	-0.111801	-0.0537349	-0.184269	-0.136374	-0.0871798	-0.136839	-0.101194	-0.069	0.079	-0.128378	-0.0971664	-0.118908	-0.170192	-0.135959	-0.176973	-0.0817237	-0.132608	-0.107602	-0.0669842
4833	965	25S	985	U985	U983	No					-0.388	-0.524335	-0.71527	-0.959931	-1.12996	-1.11481	-0.753636	-0.919489	-1	-0.299	-0.453	-0.615675	-0.76891	-0.600283	-0.4786	-0.724917	-0.836721	-0.873442	-0.993497	-0.543118	-0.879943
4236	966	25S	986	C986	C984	No					-0.232	-0.207533	-0.237164	-0.129336	-0.133004	0.0771558	-0.161182	-0.277863	-0.209777	-0.293	-0.123	-0.32298	-0.256309	-0.227821	-0.323558	-0.2178	-0.178988	-0.188939	-0.212769	-0.220099	-0.292843
2902	967	25S	987	G987	G985	No					0.014	-0.00955911	0.0879162	0.0825848	0.129719	0.133189	0.0564546	0.140879	0.199984	0.164	-0.074	-0.0305183	-0.00318143	-0.0568655	-0.0342642	0.0320263	0.0506569	0.0716839	0.0866085	-0.00441051	0.078562
978	968	25S	988	G988	G986	No					0.245	0.257486	0.272275	0.303757	0.336484	0.29243	0.215281	0.253347	0.364242	0.306	0.348	0.315528	0.269037	0.261732	0.245541	0.181138	0.296725	0.301891	0.282002	0.289846	0.310867
2012	969	25S	989	A989	A987	No					0.123	0.0882123	0.00654092	-0.0444997	0.0148652	0.00309537	0.000813722	0.0565178	-0.0818568	-0.047	-0.03	0.118901	0.0782416	0.143899	0.143044	0.0193686	0.0860064	0.0507706	0.0903905	0.146653	0.0913119
3715	970	25S	990	C990	C988	No					-0.199	-0.146509	0.00424862	-0.016284	-0.0289561	-0.0796757	-0.0887155	-0.0313195	-0.0599125	-0.217	-0.209	-0.156844	-0.104919	-0.205452	-0.113368	-0.104186	-0.155273	-0.0938742	-0.0998106	-0.130225	-0.0928759
1524	971	25S	991	G991	G989	No					0.206	0.130107	0.109823	-0.0785146	0.123657	-0.0579069	-0.0491706	0.0939185	0.0727727	0.123	0.167	0.128147	0.0966867	0.112025	0.153271	0.0843582	0.13661	0.125373	0.0619032	0.0914692	0.0310594
5030	972	25S	992	C992	C990	No					-0.497	-0.481532	-0.531315	-0.448046	-0.432648	-0.496508	-0.418629	-0.428364	-0.493872	-0.623	-0.446	-0.566235	-0.529535	-0.526166	-0.596507	-0.443178	-0.545992	-0.611384	-0.444845	-0.551324	-0.513945
863	973	25S	993	G993	G991	No	SnoR68	1		SnoRNA not expressed	0.228	0.265651	0.304804	0.142449	0.30893	0.258035	0.207101	0.293549	0.246248	0.242	0.233	0.24841	0.276416	0.250067	0.19646	0.257232	0.17508	0.251621	0.237908	0.207923	0.231881
2596	974	25S	994	A994	A992	No					-0.012	0.0414846	0.219547	0.185493	0.301423	0.280871	0.130815	0.158677	0.24172	0.175	0.086	0.149854	0.13699	0.0988869	0.116576	0.110731	0.169279	0.201326	0.204576	0.00369148	0.165349
809	975	25S	995	G995	G993	No					0.304	0.295156	0.337868	0.385259	0.333793	0.429499	0.334174	0.386654	0.312445	0.308	0.242	0.310042	0.2788	0.271505	0.294024	0.32812	0.306852	0.352015	0.337179	0.323426	0.352157
2539	976	25S	996	U996	U994	No					0.047	0.0219778	0.00209285	0.161562	-0.0217107	0.0808152	0.150006	0.00870193	0.0721489	-0.031	0.011	0.0252964	0.051432	0.0476683	-0.0124169	0.0950506	0.0385775	0.0903767	0.118561	0.0814662	0.0587699
2344	977	25S	997	U997	U995	No					0.095	0.0527453	-0.058699	0.142504	-0.0573856	-0.070224	0.10964	-0.026513	0.0651054	-0.142	0.084	0.115856	0.0362166	0.142675	0.0681059	0.0958668	0.0751299	0.0556475	0.0300498	0.0654287	-0.00222101
3251	978	25S	998	C998	C996	No					-0.035	-0.0647789	-0.176657	-0.0958313	-0.294793	-0.140488	-0.0529638	-0.17886	-0.0397588	0.108	-0.013	-0.111944	-0.0813649	-0.0771867	-0.0987299	-0.0550823	-0.0780917	-0.0637703	-0.124567	0.0118369	-0.0156362
4399	979	25S	999	U999	U997	No					-0.306	-0.374155	-0.400114	-0.445904	-0.549556	-0.568675	-0.392814	-0.425715	-0.671551	-0.132	-0.283	-0.387015	-0.41146	-0.327207	-0.238312	-0.462175	-0.31015	-0.502752	-0.510644	-0.382126	-0.455657
2751	980	25S	1000	A1000	A998	No					0.045	0.00245291	-0.115039	0.00754689	-0.092598	-0.0410192	0.0567333	-0.147337	-0.111466	0.033	-0.139	-0.0104708	0.0372581	0.0749231	-0.0846293	0.00427384	0.0230186	-0.0500496	0.0380628	0.0372069	0.00303721
702	981	25S	1001	U1001	U999	No					0.42	0.487188	0.5504	0.352891	0.505318	0.449714	0.354327	0.488141	0.443732	0.543	0.48	0.492556	0.457282	0.49759	0.572406	0.395134	0.524871	0.477218	0.467077	0.537764	0.534121
4193	982	25S	1002	C1002	C1000	No					-0.21	-0.143049	-0.318504	-0.169667	-0.266172	-0.172135	-0.153314	-0.255392	-0.205448	-0.229	-0.051	-0.311603	-0.258978	-0.359907	-0.363825	-0.243475	-0.416749	-0.300155	-0.295564	-0.250369	-0.285421
2627	983	25S	1003	G1003	G1001	No					-0.067	0.0308854	0.230084	0.0734717	0.245133	0.174782	-0.0397953	0.213504	0.31866	-0.055	0.036	0.0832455	0.0745068	-0.0152391	0.0414457	0.00323544	0.0844854	0.139064	0.0716785	-0.0233644	0.159236
4637	984	25S	1004	G1004	G1002	No	SnoR105	D2		Poor pairing	-0.349	-0.391418	-0.273874	-0.363902	-0.159913	-0.222158	-0.356941	-0.209614	-0.242243	-0.341	-0.326	-0.349034	-0.355115	-0.387705	-0.309242	-0.350666	-0.239573	-0.294448	-0.259936	-0.350418	-0.304554
2097	985	25S	1005	G1005	G1003	No					0.151	0.0346048	0.0695796	-0.0159409	0.110367	0.0331486	0.0474848	0.0322362	0.02419	0.118	0.067	0.0576709	0.0791869	0.0566116	0.0576809	0.0284836	0.0637738	0.0958334	0.0731857	0.0912914	0.103546
4814	986	25S	1006	U1006	U1004	No					-0.389	-0.448752	-0.563291	-0.481007	-0.496171	-0.494847	-0.49573	-0.469984	-0.570087	-0.507	-0.401	-0.399415	-0.424459	-0.344189	-0.503267	-0.423865	-0.435418	-0.568148	-0.452396	-0.512531	-0.549917
4575	987	25S	1007	A1007	A1005	No					-0.269	-0.311129	-0.542869	-0.399437	-0.401659	-0.492439	-0.395523	-0.521562	-0.625993	-0.573	-0.554	-0.391537	-0.387999	-0.298402	-0.320834	-0.277436	-0.456565	-0.447031	-0.363116	-0.437776	-0.548653
516	988	25S	1008	A1008	A1006	No	SnoR23-2	D2		Unknown	0.325	0.339307	0.419816	0.425714	0.402537	0.370424	0.389973	0.390385	0.374067	0.253	0.195	0.371619	0.413245	0.367182	0.389184	0.420976	0.290052	0.415209	0.345156	0.312758	0.333176
1523	989	25S	1009	A1009	A1007	No					0.099	0.205033	0.473408	0.503046	0.504986	0.46671	0.414229	0.494263	0.533367	0.156	0.219	0.341103	0.348309	0.301902	0.388222	0.366075	0.381482	0.406367	0.390624	0.259759	0.371515
442	990	25S	1010	G1010	G1008	No					0.374	0.408973	0.459993	0.503512	0.524923	0.503723	0.463819	0.486211	0.537038	0.624	0.471	0.493593	0.476479	0.421086	0.454099	0.489157	0.486719	0.479389	0.452877	0.471848	0.475725
2895	991	25S	1011	C1011	C1009	No					0.092	0.049439	-0.296525	-0.0847599	-0.110133	-0.0211688	-0.0461076	-0.0296337	0.00843495	0.151	0.211	-0.107124	-0.0368898	-0.059512	-0.254214	0.0298609	-0.063999	0.0341579	0.0410143	0.15991	-0.0336383
4508	992	25S	1012	C1012	C1010	No					-0.172	-0.321634	-0.564777	-0.425518	-0.677103	-0.439579	-0.26346	-0.569892	-0.353329	-0.192	-0.098	-0.482805	-0.44755	-0.399708	-0.564786	-0.308908	-0.464196	-0.447673	-0.344385	-0.221559	-0.345613
5048	993	25S	1013	A1013	A1011	No					-0.86	-0.611907	-0.64676	-1.30377	-1.63973	-1.53423	-1.11388	-1.40155	-1.61821	-0.553	-1.062	-0.691179	-0.858173	-0.728091	-0.210583	-1.05968	-0.827904	-1.16158	-1.29978	-0.828047	-1.08358
735	994	25S	1014	A1014	A1012	No					0.319	0.368248	0.446415	0.313898	0.301065	0.256124	0.32902	0.289388	0.313685	0.207	0.329	0.326115	0.348488	0.279015	0.344226	0.287413	0.296261	0.369211	0.31987	0.311575	0.387446
198	995	25S	1015	U1015	U1013	No					0.487	0.586685	0.635294	0.592652	0.638468	0.622036	0.574109	0.651765	0.611817	0.498	0.612	0.58002	0.578283	0.50902	0.52871	0.549201	0.578105	0.600514	0.597172	0.597483	0.629822
2416	996	25S	1016	G1016	G1014	No					0.006	0.0386227	0.140863	0.0651603	0.145388	0.133733	0.0599735	0.196842	0.0156478	-0.04	-0.082	0.0906827	0.0619942	0.0781251	0.0775223	0.0882336	0.117478	0.0773556	0.176065	-0.0329381	0.176766
2497	997	25S	1017	A1017	A1015	No					0.081	-0.0418419	0.0791263	0.0836212	0.208879	0.182065	0.0415893	0.128015	0.14501	-0.067	0.086	0.0284586	0.040908	0.0655327	-0.0290793	0.00489933	0.0664791	0.0358828	0.0182849	-0.0428359	0.052713
4205	998	25S	1018	U1018	U1016	No					-0.175	-0.340052	-0.293663	-0.0843495	-0.0492868	-0.124528	-0.188495	-0.159281	-0.098862	-0.169	-0.153	-0.176692	-0.192374	-0.238625	-0.268233	-0.210753	-0.27059	-0.129832	-0.219536	-0.244944	-0.19672
4595	999	25S	1019	U1019	U1017	No					-0.23	-0.374987	-0.445918	-0.43591	-0.310229	-0.355356	-0.351593	-0.350803	-0.335317	-0.303	-0.29	-0.374997	-0.381056	-0.316487	-0.453906	-0.36851	-0.358817	-0.353484	-0.375015	-0.374634	-0.450429
3857	1000	25S	1020	A1020	A1018	No					-0.266	-0.15712	0.0359587	0.0667581	0.068971	-0.0187183	-0.0247091	0.0419608	-0.000873122	-0.271	-0.312	-0.0983468	-0.107497	-0.0747866	-0.0309995	-0.0834826	0.00861952	-0.0429581	-0.0632902	-0.10934	-0.124274
744	1001	25S	1021	G1021	G1019	No					0.294	0.366488	0.398034	0.374358	0.437681	0.400245	0.332869	0.401285	0.421825	0.422	0.193	0.345681	0.328105	0.343066	0.401459	0.317864	0.304285	0.339231	0.29122	0.320693	0.354975
2692	1002	25S	1022	A1022	A1020	No					-0.007	0.121474	0.0650082	0.12485	0.146614	0.129495	0.0932254	0.0838622	0.170851	-0.002	0.092	0.019599	0.0270775	-0.0293516	-0.000616143	0.00597044	0.0314787	0.0139881	0.106611	0.126985	0.0498861
2276	1003	25S	1023	G1023	G1021	No					0.039	0.0664592	0.265413	0.196844	0.243417	0.180884	0.153863	0.200736	0.207961	-0.122	0.086	0.135672	0.156022	0.119816	0.184422	0.172653	0.203852	0.169053	0.207667	0.0945238	0.211017
692	1004	25S	1024	G1024	G1022	No					0.326	0.338373	0.26756	0.247299	0.248274	0.220603	0.230258	0.286769	0.288378	0.294	0.266	0.246536	0.267227	0.274288	0.254986	0.330607	0.258089	0.285804	0.286471	0.309291	0.273515
4077	1005	25S	1025	C1025	C1023	No					-0.074	-0.168896	-0.574692	-0.378601	-0.573623	-0.321541	-0.195919	-0.337962	-0.299104	-0.005	0.025	-0.371971	-0.329691	-0.22224	-0.440954	-0.28777	-0.324665	-0.44287	-0.353869	-0.27862	-0.350168
3856	1006	25S	1026	A1026	A1024	No					-0.196	-0.319514	-0.14212	-0.291817	-0.194747	-0.229212	-0.295206	-0.245645	-0.258206	-0.115	-0.242	-0.196393	-0.160078	-0.20741	-0.178002	-0.189615	-0.163392	-0.223449	-0.20028	-0.204377	-0.218597
3569	1007	25S	1027	U1027	U1025	No					-0.163	-0.236471	-0.0346628	-0.271358	-0.182982	-0.20574	-0.371676	-0.214434	-0.252454	-0.018	-0.309	-0.1538	-0.106116	-0.132113	-0.0150399	-0.14726	-0.112632	-0.0760743	-0.180266	-0.202531	-0.123233
4573	1008	25S	1028	U1028	U1026	No					-0.259	-0.210362	-0.586033	-0.319029	-0.525535	-0.342245	-0.232009	-0.408434	-0.432166	-0.406	-0.029	-0.246875	-0.315124	-0.190119	-0.34303	-0.239072	-0.308411	-0.208734	-0.213928	-0.0886393	-0.318595
532	1009	25S	1029	G1029	G1027	No					0.304	0.382065	0.592873	0.530948	0.590466	0.540512	0.484123	0.502377	0.550287	0.385	0.162	0.521486	0.546123	0.526451	0.581032	0.520126	0.518532	0.528646	0.56622	0.384291	0.52391
2625	1010	25S	1030	G1030	G1028	No					0.138	0.135049	-0.219156	0.0479012	-0.119665	0.00308533	0.158237	-0.0777402	-0.0299548	0.12	0.226	0.00469724	-0.0802825	-0.0749955	-0.163019	-0.101704	-0.0332233	-0.0416767	-0.0544508	0.100115	0.0750701
2867	1011	25S	1031	G1031	G1029	No					-0.062	-0.0520459	0.174346	0.0866368	0.222222	0.0865352	-0.0665726	0.121572	0.0684327	-0.279	0.048	0.0445213	0.0341604	-0.0212141	0.067523	0.0165355	0.0437539	0.0654122	-0.00478841	-0.0755615	0.0105529
4690	1012	25S	1032	G1032	G1030	No					-0.329	-0.372705	-0.38513	-0.274417	-0.285279	-0.231204	-0.270241	-0.330324	-0.320954	-0.24	-0.338	-0.339931	-0.421787	-0.377783	-0.408731	-0.341661	-0.345064	-0.331349	-0.32832	-0.350644	-0.452471
1182	1013	25S	1033	G1033	G1031	No					0.171	0.144949	0.310884	0.190111	0.271999	0.0817715	0.0928562	0.287009	0.162381	0.092	0.094	0.14701	0.155892	0.122064	0.232541	0.132255	0.100276	0.129604	0.0739759	0.11636	0.110233
4848	1014	25S	1034	C1034	C1032	No					-0.39	-0.402663	-0.558406	-0.38939	-0.445279	-0.341561	-0.308719	-0.36285	-0.313041	-0.247	-0.332	-0.519148	-0.425408	-0.464153	-0.535677	-0.406024	-0.421583	-0.451027	-0.394717	-0.35148	-0.413198
1015	1015	25S	1035	G1035	G1033	No					0.176	0.181575	0.315737	0.214344	0.330351	0.190231	0.272723	0.314683	0.226248	0.299	0.146	0.261388	0.222719	0.169995	0.269042	0.167877	0.13844	0.229136	0.139524	0.226377	0.22736
4052	1016	25S	1036	C1036	C1034	No					-0.092	-0.147117	-0.456219	-0.437392	-0.427687	-0.271395	-0.393371	-0.340071	-0.318383	-0.342	0.07	-0.372211	-0.283197	-0.194613	-0.370104	-0.268499	-0.290547	-0.307824	-0.202345	-0.212182	-0.282895
2299	1017	25S	1037	A1037	A1035	No					0.019	0.0558764	0.0814984	-0.129687	-0.117739	-0.00275719	-0.0365162	-0.103017	-0.0728143	0.139	-0.127	0.0415993	0.0524344	0.0672893	0.0177464	-0.0168125	0.133378	-0.0235541	0.0147433	0.0631962	-0.010807
665	1018	25S	1038	A1038	A1036	No					0.258	0.333861	0.554811	0.428966	0.448141	0.375474	0.376654	0.448025	0.35409	0.367	0.284	0.487738	0.400455	0.407044	0.494305	0.435356	0.413521	0.431241	0.371922	0.339906	0.465765
2213	1019	25S	1039	C1039	C1037	No					0.107	0.180897	0.136095	0.176992	0.096271	0.207259	0.241232	0.0534136	0.225606	0.03	-0.028	0.199931	0.178549	0.176961	0.106234	0.117114	0.184315	0.124255	0.274145	0.0575389	0.242
709	1020	25S	1040	G1040	G1038	No					0.5	0.490445	0.494426	0.56261	0.51287	0.508876	0.538879	0.458122	0.508595	0.409	0.462	0.519412	0.511637	0.51911	0.524382	0.516133	0.51203	0.495792	0.508107	0.464836	0.489165
1200	1021	25S	1041	C1041	-	No					0.247	0.282015	0.121078	0.167304	0.0889008	0.0978938	0.212597	0.129222	0.173297	0.424	0.322	0.1557	0.196059	0.139172	0.121426	0.163771	0.114641	0.147086	0.186724	0.145198	0.224531
2734	1022	25S	1042	C1042	C1039	No					-0.044	0.0235479	-0.0440281	-0.0337553	-0.154314	-0.0601994	-0.0152272	-0.0234235	-0.0289173	0.171	-0.014	-0.00759122	0.0319431	-0.0222857	-0.12453	-0.0220319	-0.0509081	-0.0645063	-0.049184	-0.0102546	-0.0987632
1313	1023	25S	1043	C1043	C1040	No					0.072	0.162429	0.401763	0.400436	0.410841	0.350599	0.30975	0.418243	0.434289	0.17	0.221	0.19402	0.220569	0.162699	0.256451	0.249928	0.14891	0.234119	0.145475	0.0610409	0.222983
1817	1024	25S	1044	U1044	U1041	No					0.035	0.0401806	0.257901	0.180963	0.316958	0.172758	0.0902604	0.283431	0.281031	0.133	0.062	0.0952544	0.0251167	0.04709	0.175556	0.0420456	0.0285994	0.0799942	-0.0141445	-0.0200733	0.116425
5272	1025	25S	1045	C1045	C1042	No					-0.736	-0.810117	-0.909393	-0.723793	-0.644618	-0.677009	-0.728286	-0.737019	-0.667133	-0.813	-0.829	-0.84313	-0.765108	-0.624585	-0.803713	-0.605161	-0.523924	-0.698966	-0.696983	-0.622477	-0.789174
341	1026	25S	1046	G1046	G1043	No					0.433	0.373648	0.511015	0.472717	0.61838	0.509786	0.424423	0.483786	0.49183	0.323	0.325	0.499785	0.467003	0.431329	0.480853	0.448174	0.486725	0.495885	0.482691	0.417536	0.49853
1689	1027	25S	1047	A1047	A1044	No					0.194	0.174614	0.0684927	0.122652	-0.0325171	0.168803	0.14506	0.120016	0.141904	0.173	0.468	0.140433	0.157591	0.225914	0.147917	0.202459	0.150078	0.29846	0.269942	0.280592	0.215289
1150	1028	25S	1048	C1048	C1045	No					0.091	0.283696	0.357556	0.33332	0.307269	0.239399	0.239344	0.232609	0.290679	0.079	0.17	0.335369	0.31575	0.294142	0.320846	0.269516	0.378576	0.294905	0.356816	0.262109	0.396775
4920	1029	25S	1049	C1049	C1046	No					-0.329	-0.417184	-0.75734	-0.728467	-0.819618	-0.621781	-0.499024	-0.789373	-0.690588	-0.483	-0.31	-0.608882	-0.472915	-0.550858	-0.825554	-0.507458	-0.534144	-0.496929	-0.344544	-0.285359	-0.396679
4501	1030	25S	1050	U1050	U1047	No					-0.281	-0.236571	-0.430031	-0.317406	-0.509454	-0.401229	-0.333838	-0.472374	-0.41302	-0.378	-0.412	-0.437461	-0.355277	-0.403292	-0.54504	-0.395349	-0.43762	-0.483859	-0.309747	-0.329279	-0.330494
1921	1031	25S	1051	A1051	A1048	No					0.057	0.0931047	0.314674	0.220768	0.370462	0.172878	0.159054	0.277443	0.292964	-0.077	0.065	0.156236	0.181666	0.091206	0.190815	0.159009	0.160507	0.19857	0.204035	0.0759688	0.236505
2583	1032	25S	1052	U1052	U1049	No					-0.027	-0.0168981	0.178037	0.176265	0.24738	0.133797	0.0399612	0.18385	0.170112	-0.034	-0.111	0.143536	0.132944	0.000887014	0.123128	0.109119	0.027222	0.110715	0.0942055	-0.00973804	0.0882305
5299	1033	25S	1053	U1053	U1050	No	SnoR23-3	D2		Poor pairing	-1.05	-1.33496	-1.61757	-2.03935	-2.15221	-2.00788	-1.62222	-1.67465	-2.29097	-0.847	-1.338	-1.19304	-1.66864	-1.16041	-0.519598	-1.57522	-1.38883	-1.8756	-2.27491	-1.48041	-2.32315
1354	1034	25S	1054	C1054	C1051	No					0.247	0.156232	0.166382	0.266505	0.291303	0.284813	0.21542	0.230705	0.247997	0.404	0.227	0.164846	0.216023	0.18972	0.133042	0.237749	0.0999957	0.226567	0.162846	0.262588	0.170993
153	1035	25S	1055	U1055	U1052	No					0.696	0.706738	0.749476	0.740759	0.779994	0.763071	0.687954	0.742321	0.766791	0.743	0.712	0.69853	0.697857	0.7105	0.622743	0.698196	0.725541	0.742713	0.751741	0.719261	0.773342
2109	1036	25S	1056	C1056	C1053	No					0.094	0.149478	0.170039	0.193783	0.266086	0.290052	0.223181	0.189743	0.238726	0.102	0.201	0.0963415	0.165216	0.119856	-0.0620552	0.140386	0.174498	0.201718	0.271737	0.107697	0.31492
2658	1037	25S	1057	A1057	A1054	No					0.011	0.0976615	0.0758932	0.256682	0.24499	0.186852	0.234028	0.191799	0.189216	0.083	0.113	0.0888352	0.180476	0.0989665	0.000588129	0.187757	0.13523	0.222452	0.238335	0.14003	0.21549
240	1038	25S	1058	A1058	A1055	No					0.335	0.376606	0.4386	0.508201	0.493336	0.457177	0.44701	0.454999	0.523246	0.237	0.381	0.378628	0.420071	0.368883	0.353963	0.415425	0.451971	0.457983	0.490614	0.402414	0.468091
1109	1039	25S	1059	A1059	A1056	No					0.149	0.283019	0.402762	0.440764	0.416046	0.416504	0.387976	0.44679	0.460389	0.379	0.199	0.324708	0.381568	0.309106	0.27915	0.334077	0.342309	0.40688	0.378044	0.295861	0.418709
3113	1040	25S	1060	C1060	C1057	No					-0.063	-0.0445227	0.0615387	0.0558871	0.014257	0.0275361	0.0159555	0.0586311	0.111939	-0.031	0.118	-0.0462486	-0.0550154	-0.113653	-0.058691	-0.0896495	-0.0479392	-0.0162466	-0.0387139	-0.0367051	0.058881
5315	1041	25S	1061	U1061	U1058	No					-1.557	-2.17591	-2.29649	-2.78193	-2.9981	-2.6085	-2.53009	-2.32804	-2.54977	-1.53	-1.998	-1.75099	-2.39595	-1.78543	-1.21107	-2.34253	-1.90181	-2.51939	-2.7811	-2.04675	-2.57314
2566	1042	25S	1062	U1062	U1059	No					0.098	-0.023144	0.00419413	0.0233351	0.0965827	0.076267	0.0414257	0.0555907	0.0823878	0.18	0.036	-0.0599121	0.00367547	-0.00328879	-0.15783	0.0220827	-0.0338259	0.0907505	0.051621	0.0374514	0.0529765
200	1043	25S	1063	U1063	U1060	No					0.596	0.640616	0.557653	0.553755	0.654967	0.628697	0.558497	0.595503	0.639582	0.553	0.664	0.530903	0.573955	0.589699	0.492134	0.565798	0.618483	0.560313	0.613046	0.583784	0.633246
3460	1044	25S	1064	A1064	A1061	No					-0.124	-0.0799792	-0.0761723	-0.126853	-0.0927098	-0.119283	-0.0992359	-0.160912	-0.152923	-0.396	-0.162	-0.123138	-0.0736369	-0.0527294	-0.168831	-0.0720087	-0.170664	-0.0750304	-0.109596	-0.154889	-0.152975
2198	1045	25S	1065	A1065	A1062	No					0.071	0.127535	0.0247508	0.030056	0.0240986	-0.0429145	0.0451496	-0.102576	-0.195412	0.005	0.024	0.0504864	0.0677727	0.0488837	0.0370825	0.0976603	-0.0225911	0.0140641	0.0524168	0.0105817	-0.0698607
3818	1046	25S	1066	A1066	A1063	No					-0.254	-0.118349	-0.23182	-0.15108	-0.214327	-0.222196	-0.152952	-0.300227	-0.418557	-0.236	-0.309	-0.198382	-0.160038	-0.253038	-0.294212	-0.186385	-0.285268	-0.200304	-0.121458	-0.216121	-0.231796
50	1047	25S	1067	U1067	U1064	Nm	SnoR41Y;AtsnoR41Y;SnoR41Y	2;D1;D2			0.981	0.970723	0.965615	0.826076	0.830705	0.836889	0.921912	0.927536	0.939871	0.973	0.988	0.95217	0.954205	0.94597	0.963611	0.956236	0.956495	0.960807	0.949308	0.951368	0.944337
4174	1048	25S	1068	A1068	A1065	No					-0.281	-0.14558	-0.250056	-0.0984395	-0.164447	-0.183465	-0.124402	-0.255588	-0.0863072	-0.287	-0.3	-0.215026	-0.239274	-0.201464	-0.270728	-0.216777	-0.181774	-0.203591	-0.0590642	-0.0986898	-0.157764
4750	1049	25S	1069	G1069	G1066	No					-0.562	-0.290497	-0.331301	-0.199657	-0.357118	-0.245652	-0.346261	-0.258638	-0.233551	-0.391	-0.392	-0.316238	-0.315623	-0.416461	-0.329559	-0.352424	-0.353261	-0.351541	-0.306422	-0.425462	-0.329483
2397	1050	25S	1070	G1070	G1067	No					0.121	-0.0103749	-0.0547242	0.00905069	-0.0793436	-0.0543413	-0.0988856	-0.0764366	-0.0554239	0.074	0.026	-0.0604479	-0.0122524	-0.128735	-0.0760796	-0.029489	-0.093228	-0.00946535	-0.149981	-0.0255293	0.0180359
4917	1051	25S	1071	U1071	U1068	No					-0.397	-0.62168	-0.557116	-0.718893	-0.540088	-0.66321	-0.631024	-0.606923	-0.597642	-0.396	-0.422	-0.610099	-0.611076	-0.620761	-0.514503	-0.681677	-0.678585	-0.78853	-0.839043	-0.64712	-0.67565
4692	1052	25S	1072	A1072	A1069	No					-0.26	-0.387398	-0.337948	-0.299713	-0.149729	-0.178265	-0.354673	-0.140163	-0.165714	-0.241	-0.196	-0.358023	-0.358395	-0.358483	-0.314026	-0.260627	-0.266322	-0.26236	-0.315789	-0.382283	-0.39237
3305	1053	25S	1073	G1073	G1070	No					-0.044	-0.104134	-0.0135954	0.0375477	0.0502167	0.0722584	-0.0269482	-0.0176719	0.0565164	-0.172	-0.095	-0.157386	-0.0571452	-0.064694	-0.0407696	0.0217435	-0.034834	-0.0168171	-0.007094	-0.0836504	-0.141725
892	1054	25S	1074	G1074	G1071	No					0.281	0.2283	0.28613	0.258531	0.351488	0.250476	0.273592	0.293656	0.2471	0.283	0.184	0.301267	0.249891	0.296263	0.279117	0.297597	0.267071	0.308332	0.27722	0.342461	0.276244
1534	1055	25S	1075	A1075	A1072	No					0.137	0.137208	0.176648	0.0739071	0.155916	0.156733	0.137912	0.140979	0.126909	0.07	0.009	0.197908	0.166983	0.272992	0.189645	0.164796	0.222541	0.143973	0.205291	0.210458	0.219265
1470	1056	25S	1076	C1076	C1073	No					0.105	0.2467	0.313802	0.38783	0.357168	0.442418	0.371495	0.390469	0.401065	0.073	0.312	0.290589	0.316884	0.32675	0.327649	0.339274	0.393896	0.319829	0.356025	0.357348	0.369844
1788	1057	25S	1077	G1077	G1074	No					0.078	0.170209	0.0883226	0.0333651	0.0314011	0.0440177	0.0884693	0.106096	0.0770569	0.132	0.051	0.126486	0.11482	0.139073	0.11398	0.101186	0.0153435	0.1242	0.0697188	0.174994	0.133745
4330	1058	25S	1078	U1078	U1075	No					-0.301	-0.180928	-0.289646	-0.0369553	-0.139853	-0.0759518	-0.0522673	-0.116236	-0.0279955	-0.254	-0.168	-0.160706	-0.23856	-0.228973	-0.281693	-0.106385	-0.131343	-0.0915069	-0.0821052	-0.132	-0.14321
1809	1059	25S	1079	G1079	G1076	No					0.125	0.112888	0.126267	0.123392	0.159506	0.197993	0.127686	0.202968	0.167523	0.168	0.206	0.134657	0.17599	0.137204	0.168972	0.137203	0.184809	0.197847	0.148437	0.127858	0.185929
3283	1060	25S	1080	U1080	U1077	No					-0.138	-0.127559	-0.204493	-0.381622	-0.364066	-0.405357	-0.235158	-0.342941	-0.428248	-0.015	-0.184	-0.11104	-0.119944	-0.0685156	0.0477744	-0.176745	-0.140295	-0.269715	-0.294311	-0.0442709	-0.212783
3877	1061	25S	1081	C1081	C1078	No					-0.091	-0.161981	-0.158553	0.0266998	-0.127707	-0.0611212	0.0325813	-0.0883047	0.00392661	-0.195	-0.188	-0.097318	-0.106518	-0.0400431	-0.15045	-0.0244272	-0.0489625	-0.0507815	0.0609084	-0.0998859	-0.0999643
2116	1062	25S	1082	G1082	G1079	No	SnoR47;AtsnoR47	1;D1		Poor pairing	0.151	0.0663733	0.243031	0.242399	0.231092	0.193292	0.145108	0.158146	0.2369	0.052	0.063	0.170044	0.222086	0.194561	0.206593	0.157604	0.221807	0.182699	0.281507	0.0851562	0.152829
755	1063	25S	1083	G1083	G1080	No					0.311	0.29066	0.356615	0.318957	0.311256	0.295608	0.297404	0.326056	0.316336	0.258	0.338	0.345005	0.32522	0.305655	0.322867	0.278701	0.321321	0.321784	0.299812	0.251149	0.305934
2225	1064	25S	1084	C1084	C1081	No					0.073	0.0598993	0.0350678	0.0997098	0.0203847	0.063918	0.0433051	0.0415715	-0.0271718	0.072	0.215	0.0239818	-0.0241071	-0.0317642	-0.0499685	0.0165374	-0.0480668	-0.00769414	-0.00958502	0.0158439	0.080772
4296	1065	25S	1085	U1085	U1082	No					-0.278	-0.227429	-0.168283	0.000312159	-0.0743127	0.0109141	-0.101635	-0.0472132	-0.0083657	-0.18	-0.219	-0.153468	-0.138334	-0.187718	-0.209828	-0.174298	-0.16205	-0.131889	-0.121736	-0.264798	-0.14817
603	1066	25S	1086	G1086	G1083	No					0.397	0.376223	0.44691	0.377751	0.445299	0.372817	0.385845	0.41883	0.282503	0.435	0.429	0.429282	0.404745	0.38174	0.433248	0.39126	0.381704	0.410499	0.352611	0.345627	0.391583
2462	1067	25S	1087	C1087	C1084	No					0.053	0.00146084	-0.00962488	0.00730383	0.017711	-0.0411451	0.0340266	-0.00420604	0.027122	0.069	-0.018	-0.0878343	-0.0395924	-0.0783118	-0.0522978	-0.0323365	-0.114993	-0.0803103	-0.114293	-0.0755662	-0.0530575
4606	1068	25S	1088	U1088	U1085	No					-0.321	-0.425428	-0.441269	-0.539103	-0.4953	-0.508773	-0.462064	-0.533027	-0.44	-0.263	-0.388	-0.502418	-0.530165	-0.466641	-0.43625	-0.479971	-0.533663	-0.450347	-0.587028	-0.410193	-0.499873
3473	1069	25S	1089	U1089	U1086	No					-0.079	-0.137811	-0.21103	-0.344401	-0.343162	-0.400124	-0.287778	-0.362109	-0.335176	-0.182	-0.136	-0.233142	-0.193861	-0.212714	-0.215954	-0.218597	-0.217671	-0.226913	-0.264673	-0.211374	-0.244034
4753	1070	25S	1090	U1090	U1087	No					-0.386	-0.355633	-0.358479	-0.352529	-0.300349	-0.256348	-0.404502	-0.285485	-0.304267	-0.391	-0.239	-0.32408	-0.311793	-0.315378	-0.375568	-0.36744	-0.298468	-0.382376	-0.277531	-0.344011	-0.334026
2028	1071	25S	1091	G1091	G1088	No	SnoR72	1		Poor pairing	0.043	0.0719388	0.173423	-0.0681133	0.0899317	-0.0141325	-0.0403702	0.0477831	-0.0210089	0.04	0.025	0.0439604	0.0739098	0.0436282	0.0775501	0.0203174	0.0755658	0.0482659	0.0295689	0.00850385	0.0588173
3293	1072	25S	1092	U1092	U1089	No	SnoR28-2b	D2		Missing D/D' box	-0.079	-0.113713	-0.145968	-0.286186	-0.181641	-0.187721	-0.312371	-0.15774	-0.274496	0.015	-0.12	-0.0997472	-0.197999	-0.143123	-0.20998	-0.203023	-0.224994	-0.231155	-0.209494	-0.125931	-0.202214
5077	1073	25S	1093	U1093	U1090	No					-0.49	-0.475586	-0.627058	-0.457674	-0.412571	-0.333966	-0.386758	-0.33942	-0.399794	-0.486	-0.533	-0.501642	-0.532026	-0.474117	-0.553745	-0.503773	-0.445592	-0.385185	-0.33964	-0.363019	-0.541756
376	1074	25S	1094	G1094	G1091	No					0.338	0.458398	0.49531	0.410261	0.422803	0.361111	0.423348	0.369696	0.364326	0.386	0.314	0.466015	0.490837	0.475591	0.448511	0.39996	0.494799	0.388368	0.525809	0.438163	0.560366
771	1075	25S	1095	A1095	A1092	No					0.23	0.392628	0.418626	0.595935	0.48704	0.490971	0.518637	0.492479	0.492662	0.195	0.239	0.487016	0.495955	0.505302	0.514595	0.457128	0.579704	0.490085	0.561633	0.456603	0.566932
372	1076	25S	1096	G1096	G1093	No					0.37	0.455217	0.494777	0.533147	0.468513	0.465363	0.572978	0.437324	0.529461	0.427	0.374	0.526316	0.547121	0.537448	0.57064	0.578725	0.559987	0.505373	0.515128	0.484159	0.564734
2250	1077	25S	1097	C1097	C1094	No					0.154	0.117819	-0.16987	-0.0827863	-0.465741	-0.307786	0.0197197	-0.425318	-0.302957	0.059	-0.007	-0.0691554	-0.117306	-0.067041	-0.0618695	-0.0982806	-0.102491	-0.124752	-0.174595	0.0448104	-0.110497
4888	1078	25S	1098	C1098	C1095	No					-0.511	-0.407055	-0.405662	-0.266605	-0.522881	-0.406981	-0.295941	-0.475702	-0.274743	-0.646	-0.324	-0.388759	-0.350489	-0.382058	-0.39493	-0.303924	-0.281967	-0.330728	-0.291688	-0.393848	-0.319636
462	1079	25S	1099	G1099	G1096	No					0.313	0.359808	0.471674	0.451707	0.376073	0.347011	0.364391	0.417602	0.406363	0.336	0.305	0.406464	0.430821	0.447387	0.44877	0.450856	0.458449	0.45976	0.428731	0.37215	0.49243
1922	1080	25S	1100	U1100	U1097	No					0.072	0.114374	0.169184	0.131099	0.156214	0.199935	0.145355	0.15339	0.125464	0.257	0.134	0.161546	0.160447	0.144163	0.149927	0.144719	0.127526	0.164788	0.152644	0.138085	0.203648
4060	1081	25S	1101	C1101	C1098	No					-0.066	-0.267505	-0.377334	-0.193094	-0.221236	-0.153153	-0.208294	-0.186124	-0.20906	-0.166	-0.052	-0.229522	-0.258764	-0.162778	-0.25526	-0.182187	-0.242988	-0.238965	-0.167811	-0.256331	-0.264308
2564	1082	25S	1102	A1102	A1099	No					0.071	0.0219646	-0.107824	-0.0225329	-0.0515279	0.0986624	-0.0148332	0.0106321	-0.0497129	0.105	0.017	0.0552118	0.0243302	0.0698797	-0.0343552	0.0453429	0.0167493	0.0656296	0.0452659	0.090077	-0.0187068
1863	1083	25S	1103	C1103	C1100	No					-0.01	0.167672	0.272712	0.158955	0.284135	0.196053	0.141293	0.202388	0.218535	0.063	0.092	0.18811	0.217416	0.169615	0.185952	0.132715	0.18942	0.137107	0.212816	0.0460043	0.203581
4078	1084	25S	1104	A1104	A1101	No					-0.107	-0.302659	-0.512063	-0.582676	-0.535199	-0.53631	-0.426653	-0.410662	-0.49301	-0.288	-0.273	-0.312776	-0.373473	-0.265979	-0.280569	-0.333604	-0.366723	-0.416104	-0.505163	-0.213041	-0.490355
2851	1085	25S	1105	C1105	C1102	No					-0.069	-0.00805586	0.0721997	0.0492253	0.0740199	0.0957823	0.0795004	0.0609078	0.130345	0.036	0.005	-0.0812979	-0.0987887	-0.0820865	-0.0862638	-0.0814851	-0.0501999	-0.0457226	0.0122778	0.023417	-0.0494486
4490	1086	25S	1106	G1106	G1103	No					-0.185	-0.229769	-0.478251	-0.284764	-0.195442	-0.168397	-0.205975	-0.204413	-0.195875	-0.317	-0.008	-0.399175	-0.395581	-0.387876	-0.432019	-0.263396	-0.346191	-0.281294	-0.294913	-0.177645	-0.33483
476	1087	25S	1107	G1107	G1104	No					0.28	0.33162	0.396471	0.403963	0.421391	0.359046	0.316167	0.359033	0.399241	0.305	0.24	0.347379	0.379071	0.308089	0.343787	0.307852	0.32796	0.340651	0.379372	0.293942	0.410352
2146	1088	25S	1108	A1108	A1105	No	SnoR81	1	1	Poor pairing	0.004	0.066146	0.227431	0.0996374	0.210922	0.02002	0.040285	0.0914399	0.046787	-0.016	-0.007	0.0968417	0.115436	0.0106778	0.128856	0.0350889	0.0456781	0.0884884	0.0802098	-0.0233716	0.0826372
1959	1089	25S	1109	A1109	A1106	No					0.061	0.10885	0.212935	0.229897	0.201725	0.15823	0.144087	0.209916	0.165282	0.061	0.04	0.161689	0.161431	0.155177	0.162877	0.202917	0.142179	0.205219	0.127175	0.16329	0.181701
2947	1090	25S	1110	U1110	U1107	No					0.066	-0.120609	-0.105468	-0.242617	-0.20288	-0.293046	-0.218403	-0.154833	-0.232833	0.021	-0.097	-0.128813	-0.201848	-0.163357	-0.0768116	-0.187221	-0.223401	-0.1338	-0.346566	-0.125665	-0.240504
5174	1091	25S	1111	C1111	C1108	No					-0.48	-0.702495	-0.843341	-0.650218	-0.607206	-0.534396	-0.646533	-0.559441	-0.620374	-0.547	-0.467	-0.785971	-0.662755	-0.786768	-0.737873	-0.587287	-0.761705	-0.809421	-0.827458	-0.668007	-0.848315
635	1092	25S	1112	G1112	G1109	No					0.213	0.231695	0.399476	0.338129	0.334212	0.308614	0.313468	0.33093	0.398817	0.354	0.207	0.349504	0.346838	0.289219	0.380386	0.323358	0.319403	0.30074	0.296537	0.225396	0.341224
2815	1093	25S	1113	A1113	A1110	No					-0.228	0.049918	0.244654	0.242164	0.243495	0.256854	0.171855	0.219602	0.284129	-0.124	-0.095	0.184983	0.169975	0.142974	0.20878	0.154248	0.195358	0.157901	0.171113	-0.0496362	0.188765
935	1094	25S	1114	G1114	G1111	No					0.117	0.263771	0.364819	0.338471	0.308924	0.292707	0.310743	0.298213	0.312627	0.287	0.213	0.328008	0.365589	0.326582	0.350981	0.264397	0.365499	0.288713	0.346613	0.237561	0.378462
4611	1095	25S	1115	A1115	A1112	No					-0.216	-0.306483	-0.452159	-0.257356	-0.371912	-0.167075	-0.199287	-0.288419	-0.1572	-0.278	-0.246	-0.371004	-0.348225	-0.249078	-0.39486	-0.281453	-0.267086	-0.311156	-0.230268	-0.230618	-0.368846
175	1096	25S	1116	G1116	G1113	No					0.347	0.299923	0.334743	0.276326	0.292278	0.29296	0.289131	0.236496	0.247413	0.244	0.275	0.322694	0.284222	0.322824	0.291003	0.298066	0.31792	0.30531	0.355091	0.35391	0.366381
2595	1097	25S	1117	C1117	C1114	No					0.186	0.0320162	-0.188836	0.0102644	-0.109424	-0.0392444	0.105324	-0.104033	0.0180582	0.12	0.175	-0.0479824	-0.0550714	0.0260703	-0.0882898	0.0343947	-0.0156431	0.0822689	0.0631875	0.175468	-0.0103629
2017	1098	25S	1118	U1118	U1115	No					0.114	0.166943	-0.0095427	0.134366	-0.0147979	0.00600659	0.0835928	0.0694116	0.039496	0.154	0.217	0.103651	0.0639885	0.114417	0.0582426	0.131662	0.081946	0.128319	0.112654	0.217207	0.086621
1738	1099	25S	1119	C1119	C1116	No					0.121	0.132472	0.152651	0.0686057	0.114149	0.0417573	0.0682174	0.0637937	0.0792865	0.147	0.148	0.0669413	0.112596	0.0296449	0.121655	0.105327	0.057557	0.122206	0.118541	0.158392	0.145313
3614	1100	25S	1120	C1120	C1117	No					-0.103	-0.123038	-0.272896	-0.255675	-0.276944	-0.270169	-0.191195	-0.221861	-0.308692	-0.114	-0.172	-0.259748	-0.234348	-0.288902	-0.291939	-0.271222	-0.315455	-0.260628	-0.273781	-0.196973	-0.282268
2609	1101	25S	1121	A1121	A1118	No					0.031	-0.0147886	-0.0700742	-0.131194	-0.100935	-0.197629	-0.122991	-0.11255	-0.2306	-0.127	-0.132	-0.0418722	-0.0706949	-0.097184	-0.0476655	-0.103776	-0.105015	-0.101366	-0.113269	-0.0695328	-0.103098
4676	1102	25S	1122	A1122	A1119	No					-0.506	-0.340621	-0.102897	-0.254055	-0.107945	-0.159011	-0.372174	-0.153756	-0.214888	-0.418	-0.408	-0.227622	-0.244195	-0.220673	-0.215026	-0.331022	-0.170834	-0.238558	-0.228841	-0.454334	-0.231499
2429	1103	25S	1123	G1123	G1120	No					0	-0.0203438	0.0992205	-0.0970209	0.06686	-0.0185544	-0.146242	-0.0323917	-0.0297117	-0.003	-0.027	-0.00675303	0.0283057	0.0245321	0.0278483	-0.0280509	-0.0233517	-0.0283552	-0.0452557	-0.0654981	-0.010511
4899	1104	25S	1124	U1124	U1121	No					-0.416	-0.452894	-0.399577	-0.284625	-0.317841	-0.243461	-0.324444	-0.3417	-0.267606	-0.413	-0.321	-0.398918	-0.360214	-0.302709	-0.418029	-0.332096	-0.367075	-0.362374	-0.319553	-0.383954	-0.446477
2946	1105	25S	1125	G1125	G1122	No					0.05	-0.00736604	0.0929948	0.137875	0.173901	0.166716	0.0831885	0.15452	0.187383	-0.051	0.013	0.0465097	0.104372	0.0738412	0.0405062	0.113527	0.152354	0.0954081	0.188936	-0.0586274	0.0847604
819	1106	25S	1126	G1126	G1123	No					0.276	0.326512	0.435253	0.433965	0.49932	0.513523	0.44225	0.427929	0.485774	0.247	0.357	0.404284	0.427179	0.412117	0.380778	0.442908	0.4726	0.451852	0.482527	0.383419	0.458915
342	1107	25S	1127	G1127	G1124	No					0.51	0.532526	0.541558	0.558641	0.543161	0.522567	0.543493	0.534279	0.510744	0.537	0.474	0.52943	0.52248	0.511989	0.476713	0.554047	0.520508	0.520636	0.562272	0.528182	0.567419
3121	1108	25S	1128	C1128	C1125	No					0.117	0.00787973	-0.397324	-0.0132805	-0.26443	-0.0286516	0.101693	-0.164303	0.0106873	0.104	0.138	-0.156313	-0.122946	-0.144374	-0.328166	0.0274161	-0.187663	-0.00799229	-0.0300157	0.133061	-0.0591969
4857	1109	25S	1129	C1129	C1126	No					-0.336	-0.372955	-0.756709	-0.484707	-0.657777	-0.493193	-0.363183	-0.638375	-0.527301	-0.344	-0.221	-0.557348	-0.503176	-0.50903	-0.594176	-0.355651	-0.616109	-0.458693	-0.470876	-0.295762	-0.535209
5179	1110	25S	1130	A1130	A1127	No					-0.971	-0.962105	-0.660668	-1.41857	-1.25356	-1.51557	-1.39199	-0.9954	-1.45459	-0.734	-1.271	-0.677019	-1.05087	-0.872502	-0.3633	-1.29807	-0.899006	-1.2213	-1.55159	-1.31285	-1.25495
3642	1111	25S	1131	U1131	U1128	No	SnoR30	1;		Poor pairing	-0.261	-0.260694	-0.149124	-0.411801	-0.326661	-0.450219	-0.405707	-0.295992	-0.451567	-0.26	-0.468	-0.240558	-0.320479	-0.255146	-0.00834652	-0.517435	-0.263924	-0.463733	-0.504845	-0.48564	-0.354335
695	1112	25S	1132	U1132	U1129	No					0.482	0.482987	0.553577	0.495606	0.523706	0.516756	0.488992	0.508248	0.472544	0.487	0.438	0.532753	0.511853	0.520266	0.554258	0.453684	0.545914	0.483196	0.466963	0.483598	0.528892
232	1113	25S	1133	U1133	U1130	No					0.605	0.638542	0.688547	0.633495	0.683998	0.689622	0.624846	0.644908	0.693978	0.529	0.606	0.607652	0.650726	0.619394	0.60457	0.631771	0.624845	0.666909	0.660911	0.633542	0.660652
146	1114	25S	1134	U1134	U1131	No					0.505	0.547097	0.548823	0.435456	0.526163	0.509958	0.425145	0.492792	0.486292	0.466	0.491	0.480431	0.502696	0.481368	0.473845	0.482299	0.511613	0.511641	0.532916	0.534878	0.552412
4489	1115	25S	1135	U1135	U1132	No					-0.283	-0.23601	-0.250947	-0.0664871	-0.0714377	-0.0255777	-0.0679025	-0.124931	-0.0448366	-0.213	-0.134	-0.267686	-0.206906	-0.168372	-0.330125	-0.107424	-0.160036	-0.109484	-0.049325	-0.0998868	-0.115247
4247	1116	25S	1136	G1136	G1133	No					-0.197	-0.236068	-0.206293	-0.121949	-0.131516	-0.164062	-0.192666	-0.141064	-0.0715796	-0.104	-0.084	-0.286371	-0.229089	-0.245335	-0.347667	-0.152141	-0.166536	-0.171354	-0.101135	-0.134725	-0.138746
3319	1117	25S	1137	G1137	G1134	No					-0.046	-0.104414	-0.172039	-0.112978	-0.145063	-0.164349	-0.0675075	-0.230586	-0.146034	0.045	0.036	-0.0574493	-0.14662	-0.104155	-0.152184	-0.0797598	-0.161902	-0.0972479	-0.141177	-0.0484283	-0.0746475
5195	1118	25S	1138	U1138	U1135	No					-0.677	-0.627618	-0.956601	-0.668622	-0.839558	-0.775412	-0.617092	-0.683276	-0.725728	-0.617	-0.548	-0.828158	-0.839445	-0.822561	-0.873641	-0.751542	-0.946274	-0.824594	-0.80055	-0.718946	-0.872721
4538	1119	25S	1139	A1139	A1136	No					-0.269	-0.365852	-0.50255	-0.297035	-0.500313	-0.449285	-0.337865	-0.495604	-0.540003	-0.432	-0.399	-0.400615	-0.336787	-0.370836	-0.393915	-0.305388	-0.387118	-0.408863	-0.380896	-0.329939	-0.499679
3919	1120	25S	1140	A1140	A1137	No					-0.176	-0.154191	0.0503572	-0.00928566	0.0344541	-0.027679	-0.101239	0.0140317	-0.021784	-0.145	-0.216	0.0571684	0.0199318	-0.0294194	0.0608914	-0.00899608	0.00800197	0.00810757	0.0540593	-0.0914269	0.0260727
1344	1121	25S	1141	G1141	G1138	No					0.121	0.160475	0.310624	0.0870356	0.161874	0.0994457	0.102528	0.159748	0.064642	0.017	0.082	0.205493	0.237463	0.144435	0.243775	0.117462	0.161709	0.241281	0.125268	0.188691	0.245836
3802	1122	25S	1142	C1142	C1139	No					-0.124	-0.127065	-0.318194	-0.210004	-0.136667	-0.115889	-0.162281	-0.21119	-0.171376	-0.192	-0.198	-0.241695	-0.181976	-0.206427	-0.258187	-0.252188	-0.187348	-0.31683	-0.13866	-0.159682	-0.171041
51	1123	25S	1143	A1143	A1140	Nm	SnoR30;U38;AtU38;U38-1;U38-2;U38-3	1;2;D1;D2			0.989	0.977638	0.987297	0.910462	0.93105	0.941088	0.961572	0.972457	0.97768	0.985	0.982	0.985648	0.984778	0.980436	0.988455	0.983476	0.989435	0.985852	0.981892	0.981189	0.979395
1055	1124	25S	1144	G1144	G1141	No					0.118	0.252044	0.387314	0.364128	0.344866	0.381447	0.375221	0.342837	0.418484	0.205	0.2	0.378668	0.364628	0.386265	0.321083	0.335328	0.423012	0.35387	0.373286	0.265889	0.431177
1601	1125	25S	1145	A1145	A1142	No					0.226	0.0798513	0.187334	0.225651	0.211143	0.252066	0.195556	0.235247	0.289823	0.066	0.201	0.178509	0.207794	0.215693	0.200374	0.235623	0.182907	0.254429	0.19518	0.121512	0.160431
1813	1126	25S	1146	A1146	A1143	No					0.062	0.0987033	0.235109	0.116668	0.21137	0.199296	0.110961	0.218784	0.176303	0.151	-0.051	0.18329	0.147823	0.135437	0.210171	0.18929	0.16951	0.157656	0.106384	0.0843775	0.110387
4039	1127	25S	1147	C1147	C1144	No					-0.273	-0.243476	-0.207468	-0.352204	-0.337836	-0.362294	-0.342671	-0.286197	-0.312222	-0.233	-0.278	-0.2723	-0.334788	-0.30317	-0.26005	-0.307568	-0.381969	-0.306366	-0.500346	-0.26188	-0.299928
5125	1128	25S	1148	U1148	U1145	No					-0.577	-0.519742	-0.787082	-0.227985	-0.535373	-0.465783	-0.181543	-0.600384	-0.399981	-0.519	-0.288	-0.463085	-0.469379	-0.415127	-0.555694	-0.347697	-0.355119	-0.392739	-0.355639	-0.349242	-0.465272
1192	1129	25S	1149	G1149	G1146	No					0.116	0.325391	0.389469	0.333094	0.380622	0.324226	0.26481	0.365937	0.264449	0.225	0.17	0.38502	0.372125	0.34268	0.355161	0.298625	0.42062	0.324495	0.402054	0.275309	0.45405
903	1130	25S	1150	G1150	G1147	No					0.309	0.296176	0.136203	0.173031	-0.028339	0.0516618	0.227186	0.120396	0.0459364	0.227	0.193	0.206117	0.171526	0.219971	0.20896	0.144034	0.186877	0.142979	0.229882	0.301946	0.244505
4770	1131	25S	1151	C1151	C1148	No					-0.242	-0.305315	-0.616851	-0.293652	-0.426125	-0.390399	-0.261423	-0.471332	-0.355209	-0.335	-0.111	-0.586024	-0.509026	-0.580296	-0.643064	-0.44285	-0.657246	-0.501966	-0.389254	-0.215658	-0.456151
2733	1132	25S	1152	G1152	G1149	No					0.001	-0.0603658	0.00432186	-0.137423	0.0276494	-0.0646582	-0.206646	-0.104074	-0.0549955	0.04	0.016	-0.109374	-0.0671758	-0.151062	-0.0405013	-0.0861112	-0.12997	-0.0690254	-0.121879	-0.0873769	-0.154643
1181	1133	25S	1153	A1153	A1150	No					0.156	0.202656	0.354729	0.208344	0.288742	0.249677	0.141138	0.347306	0.246097	0.179	0.065	0.280788	0.307013	0.33407	0.280848	0.239237	0.299369	0.303278	0.291285	0.19209	0.312415
4072	1134	25S	1154	U1154	U1151	No					-0.229	-0.271619	0.0474182	-0.0150621	0.00954381	0.046911	-0.118957	-0.00720165	0.00934046	-0.307	-0.103	-0.117581	-0.0867942	-0.103201	-0.0510287	-0.074439	-0.0586368	-0.0811878	-0.102728	-0.22031	-0.153826
726	1135	25S	1155	G1155	G1152	No					0.305	0.237258	0.350228	0.129725	0.22565	0.244496	0.205339	0.243533	0.172953	0.313	0.15	0.314813	0.277875	0.295085	0.360521	0.242299	0.320984	0.252734	0.19169	0.224985	0.273028
4438	1136	25S	1156	C1156	C1153	No					-0.19	-0.264249	-0.516601	-0.1834	-0.236601	-0.246474	-0.219909	-0.176204	-0.152944	-0.271	-0.176	-0.352325	-0.3973	-0.384151	-0.373318	-0.21972	-0.411384	-0.256993	-0.394945	-0.216998	-0.517689
1785	1137	25S	1157	G1157	G1154	No					0.025	0.203893	0.222599	0.253	0.16502	0.201954	0.230322	0.122017	0.23594	0.234	0.098	0.195885	0.224318	0.198755	0.216961	0.192335	0.250356	0.205734	0.267853	0.108899	0.240529
4442	1138	25S	1158	G1158	G1155	No					-0.347	-0.300593	-0.236981	-0.22968	-0.250334	-0.193276	-0.168625	-0.248336	-0.271008	-0.33	-0.194	-0.259515	-0.190369	-0.2599	-0.263914	-0.229742	-0.194841	-0.246054	-0.176427	-0.299375	-0.134511
2334	1139	25S	1159	G1159	G1156	No					0.13	0.0248467	-0.050881	-0.0465203	-0.0629369	-0.145727	-0.0324112	-0.112522	-0.0639269	0.076	-0.041	-0.042219	-0.0675244	-0.0580837	-0.0085065	-0.0527788	-0.0431658	-0.0510841	-0.0215494	0.00433302	0.0312754
3236	1140	25S	1160	A1160	A1157	No					-0.006	-0.119619	-0.224265	-0.376673	-0.273881	-0.295097	-0.249473	-0.243699	-0.360904	-0.046	-0.249	-0.218703	-0.222249	-0.192715	-0.232177	-0.28742	-0.266301	-0.292606	-0.236849	-0.176198	-0.228988
5071	1141	25S	1161	U1161	U1158	No	SnoR17	1		SnoRNA not expressed	-0.525	-0.479646	-0.54902	-0.376114	-0.344311	-0.389082	-0.486059	-0.434408	-0.405739	-0.508	-0.328	-0.515865	-0.56355	-0.477329	-0.588807	-0.44034	-0.459988	-0.481853	-0.433535	-0.442668	-0.521071
1231	1142	25S	1162	G1162	G1159	No					0.245	0.146114	0.265033	0.214485	0.207355	0.192011	0.191074	0.256104	0.26967	0.17	0.171	0.269295	0.281696	0.282646	0.24085	0.25183	0.19545	0.236387	0.236278	0.167956	0.243676
266	1143	25S	1163	A1163	A1160	No					0.326	0.392275	0.485551	0.405745	0.420011	0.415976	0.426509	0.476325	0.45602	0.304	0.427	0.42814	0.464313	0.451206	0.458958	0.442779	0.455851	0.4301	0.412708	0.3897	0.437401
541	1144	25S	1164	A1164	A1161	No	SnoR107	D2		Poor pairing	0.267	0.356785	0.421224	0.388219	0.496327	0.411443	0.371514	0.444959	0.365143	0.352	0.279	0.490112	0.485313	0.473377	0.455653	0.457157	0.494225	0.484929	0.459498	0.412943	0.522337
3759	1145	25S	1165	C1165	C1162	No					-0.123	-0.223247	-0.372559	-0.526996	-0.58264	-0.400862	-0.464138	-0.461125	-0.501245	-0.415	-0.223	-0.28497	-0.317959	-0.218183	-0.140851	-0.365623	-0.332748	-0.376527	-0.559214	-0.227161	-0.443722
4615	1146	25S	1166	C1166	C1163	No					-0.314	-0.295003	-0.508034	-0.242049	-0.447972	-0.256329	-0.207126	-0.455439	-0.172831	-0.288	-0.185	-0.449631	-0.476093	-0.479833	-0.563184	-0.424791	-0.456479	-0.382908	-0.409703	-0.324732	-0.531962
3608	1147	25S	1167	G1167	G1164	No					-0.186	-0.118249	-0.00237018	0.0622235	0.0526653	0.00173639	-0.0462571	-0.0644031	0.00963226	0.148	-0.205	-0.0804295	-0.107409	-0.240415	-0.168253	-0.164325	-0.169841	-0.12478	-0.0741349	-0.203504	-0.0457291
1839	1148	25S	1168	G1168	G1165	No					0.078	0.147382	0.131823	0.116199	0.129954	0.0483194	0.192331	0.120273	0.00671525	0.1	-0.142	0.113417	0.141427	0.0737564	0.0985095	0.0874328	0.114553	0.0774676	0.168001	0.0657403	0.171531
1885	1149	25S	1169	A1169	A1166	No					0.125	0.134868	0.0792151	0.0760374	-0.0185299	-0.069792	0.0687783	-0.0174898	-0.0206724	0.114	0.07	0.0607857	0.045977	0.132693	0.0185947	0.0946886	0.0777145	0.0776078	0.134751	0.132989	-0.0157408
1614	1150	25S	1170	A1170	A1167	No					0.187	0.186026	0.358246	0.380677	0.3923	0.370585	0.305451	0.331583	0.360416	0.103	0.39	0.287784	0.28029	0.398148	0.258378	0.2958	0.374767	0.344932	0.399505	0.242506	0.344734
304	1151	25S	1171	G1171	G1168	No					0.445	0.453986	0.537872	0.466314	0.518477	0.486672	0.454527	0.488052	0.425407	0.53	0.463	0.4994	0.512134	0.51851	0.488445	0.463959	0.53557	0.471692	0.506918	0.435828	0.540148
2959	1152	25S	1172	C1172	C1169	No					-0.012	-0.0883244	-0.268187	-0.497711	-0.613729	-0.404425	-0.320642	-0.387534	-0.564707	-0.15	-0.209	-0.148462	-0.194405	-0.088589	0.00324664	-0.220882	-0.134559	-0.321727	-0.291042	-0.0607378	-0.25604
4368	1153	25S	1173	C1173	C1170	No					-0.203	-0.246267	-0.464999	-0.356747	-0.344167	-0.271705	-0.339144	-0.275754	-0.286926	-0.242	-0.057	-0.404217	-0.362602	-0.272021	-0.358869	-0.291576	-0.348386	-0.248411	-0.264226	-0.186212	-0.395531
2766	1154	25S	1174	G1174	G1171	No					-0.081	-0.0362602	0.218066	0.02252	0.273087	0.127186	-0.0594067	0.151717	0.133764	0.028	-0.042	0.0447232	0.0904599	-0.0784636	0.114299	-0.0129806	0.0252003	0.08208	0.0651703	-0.126817	0.0738426
3552	1155	25S	1175	G1175	G1172	No					-0.097	-0.0736527	-0.139266	0.0399299	0.023497	0.000596085	0.0166685	0.0500011	0.0340964	-0.029	-0.105	-0.10149	-0.110652	-0.233412	-0.190225	-0.0715564	-0.142865	-0.110017	-0.108074	-0.167384	-0.0825249
2378	1156	25S	1176	G1176	G1173	No					0.099	-0.0320088	0.056711	0.0504873	0.0473543	-0.0207727	-0.0284798	-0.0201196	0.0379704	0.026	-0.065	0.0224039	-0.0265543	-0.039354	0.0347363	0.0490019	-0.0654436	0.0212677	-0.0666835	-0.0607213	0.0103529
3455	1157	25S	1177	U1177	U1174	No					-0.036	-0.0816656	-0.255375	-0.207935	-0.141022	-0.128378	-0.140662	-0.159562	-0.0827506	-0.119	-0.081	-0.228079	-0.157049	-0.193992	-0.287441	-0.146008	-0.281684	-0.100939	-0.17518	-0.0889714	-0.194331
3634	1158	25S	1178	U1178	U1175	No					-0.185	-0.12886	-0.167932	-0.0344906	-0.0071117	0.00896947	-0.0299184	-0.087086	0.0251559	-0.191	-0.029	-0.141755	-0.13243	-0.131158	-0.153179	-0.0753686	-0.15534	-0.123494	-0.182489	-0.125949	-0.15661
2750	1159	25S	1179	A1179	A1176	No					-0.053	-0.0750131	-0.0425148	-0.30289	-0.437674	-0.399577	-0.244428	-0.299851	-0.441822	-0.016	-0.127	-0.0285328	-0.118542	-0.0329194	0.0119574	-0.159667	-0.10575	-0.21227	-0.286652	-0.0295231	-0.217613
3372	1160	25S	1180	C1180	C1177	No					-0.17	-0.0772091	-0.0218226	0.0318598	-0.0358828	0.00472307	-0.00362973	-0.00862265	0.0121009	-0.062	0.04	-0.0443597	-0.101324	-0.123844	-0.0298984	-0.0854784	-0.061714	-0.0383626	-0.0466034	0.0563423	-0.0108758
4495	1161	25S	1181	G1181	G1178	No					-0.337	-0.342726	-0.163956	-0.234271	-0.176798	-0.209819	-0.251194	-0.14107	-0.209331	-0.399	-0.45	-0.254889	-0.203406	-0.303901	-0.182888	-0.309737	-0.160981	-0.244107	-0.234031	-0.452722	-0.202839
1901	1162	25S	1182	G1182	G1179	No					0.107	0.105771	0.100079	0.131459	0.157382	0.0580745	0.179088	0.172398	0.149275	0.132	-0.005	0.185697	0.202887	0.193272	0.158212	0.185075	0.18474	0.142289	0.174061	0.12152	0.198094
3952	1163	25S	1183	U1183	U1180	No					-0.079	-0.0780641	-0.156287	0.058881	0.0414878	0.0583252	0.00773847	-0.020134	0.0732424	-0.166	0.026	-0.00249805	-0.0672768	0.0772766	-0.116941	0.0206072	0.0852757	-0.0309374	0.118514	0.0505395	0.047423
147	1164	25S	1184	G1184	G1181	No					0.463	0.449049	0.538058	0.50032	0.534523	0.488602	0.433993	0.519469	0.47342	0.431	0.474	0.457564	0.493284	0.520676	0.500927	0.480567	0.49365	0.472839	0.525381	0.425574	0.485119
290	1165	25S	1185	C1185	C1182	No					0.322	0.356159	0.289528	0.210995	0.320088	0.339514	0.296123	0.320244	0.34459	0.32	0.28	0.267772	0.301441	0.3106	0.306217	0.344341	0.295798	0.307495	0.338709	0.323431	0.3003
2053	1166	25S	1186	C1186	C1183	No					0.115	0.117839	-0.0767557	-0.0742091	-0.130282	0.0070975	0.0378593	-0.0855478	-0.0739308	0.133	0.218	-0.0198547	-0.00207517	0.0538909	-0.0867117	0.00291984	0.00743508	0.012046	0.0142292	0.0991752	-0.0191919
3496	1167	25S	1187	C1187	C1184	No					-0.171	-0.101994	-0.176022	-0.155323	-0.288627	-0.252296	-0.132059	-0.241597	-0.217799	-0.13	-0.034	-0.17006	-0.174217	-0.181235	-0.245878	-0.135669	-0.134683	-0.189268	-0.14841	-0.13198	-0.105075
2424	1168	25S	1188	A1188	A1185	No					-0.023	0.00876122	0.137668	0.0966882	0.10661	-0.0182807	0.0496524	-0.0334206	0.0684882	-0.017	-0.088	0.0567209	0.0750582	-0.0150073	0.0653676	0.0190314	0.072537	0.0835202	0.0260998	0.0468028	0.0795439
1535	1169	25S	1189	A1189	A1186	No					0.017	0.12815	0.35967	0.21104	0.210441	0.271202	0.133549	0.270077	0.233043	0.116	-0.01	0.257774	0.272279	0.206449	0.311153	0.176724	0.240788	0.235442	0.18639	0.117164	0.216274
3562	1170	25S	1190	C1190	C1187	No					-0.064	-0.138347	-0.231207	-0.216166	-0.294407	-0.324093	-0.170615	-0.267422	-0.326201	-0.215	-0.308	-0.224527	-0.176196	-0.278756	-0.255752	-0.206066	-0.266643	-0.16217	-0.19462	-0.0826888	-0.149277
5108	1171	25S	1191	U1191	U1188	No					-0.472	-0.462736	-0.779402	-0.324487	-0.578366	-0.405412	-0.403492	-0.607659	-0.582057	-0.44	-0.504	-0.524472	-0.605725	-0.432626	-0.575608	-0.52091	-0.517981	-0.487533	-0.38054	-0.38355	-0.515265
730	1172	25S	1192	G1192	G1189	No					0.34	0.387864	0.468209	0.360926	0.42888	0.386485	0.334624	0.465159	0.361734	0.401	0.398	0.450246	0.435124	0.377484	0.466869	0.393021	0.40266	0.38128	0.386816	0.354644	0.432656
3862	1173	25S	1193	C1193	C1190	No					-0.06	-0.186285	-0.243604	-0.115223	-0.159531	-0.153306	-0.0659015	-0.161712	-0.159127	-0.014	-0.006	-0.175924	-0.183103	-0.0781023	-0.162603	-0.147041	-0.160747	-0.163485	-0.136396	-0.0969896	-0.190395
1205	1174	25S	1194	G1194	G1191	No	SnoR114	5		Unknown	0.125	0.18147	0.288721	0.0830784	0.217714	0.177731	0.126758	0.213031	0.2288	0.222	0.134	0.197644	0.190837	0.245504	0.276348	0.209289	0.225492	0.183756	0.183942	0.163882	0.163602
4747	1175	25S	1195	C1195	C1192	No					-0.339	-0.34162	-0.388863	-0.265112	-0.270659	-0.2102	-0.255661	-0.280832	-0.264529	-0.382	-0.176	-0.373566	-0.358568	-0.347953	-0.367235	-0.279807	-0.306129	-0.362641	-0.27974	-0.391597	-0.358782
1434	1176	25S	1196	G1196	G1193	No					0.168	0.109499	0.226034	0.0890255	0.15867	0.0487506	0.0717206	0.162973	0.181483	0.072	0.14	0.164108	0.198971	0.1739	0.272181	0.170074	0.166611	0.150687	0.0797813	0.104208	0.11159
3009	1177	25S	1197	C1197	C1194	No					0.018	-0.0208089	-0.166426	-0.0425742	-0.067209	-0.068212	-0.0633132	-0.0690989	-0.0379464	-0.084	-0.036	-0.0789362	-0.0813061	-0.0972295	-0.175184	-0.0845359	-0.129807	-0.0259062	-0.138711	-0.0248884	-0.0478322
4091	1178	25S	1198	U1198	U1195	No					-0.116	-0.200977	-0.319817	-0.226683	-0.33857	-0.240861	-0.177715	-0.32791	-0.302409	-0.176	-0.112	-0.224581	-0.274004	-0.238976	-0.356628	-0.221675	-0.221121	-0.290065	-0.214331	-0.180736	-0.169625
1459	1179	25S	1199	A1199	A1196	No					0.105	0.19624	0.300895	0.280073	0.243862	0.296413	0.243179	0.22617	0.287877	0.207	0.152	0.198904	0.240321	0.210808	0.224679	0.250804	0.256441	0.303724	0.289418	0.238126	0.257345
451	1180	25S	1200	A1200	A1197	No					0.437	0.464058	0.597058	0.556925	0.590684	0.566971	0.503704	0.625707	0.547882	0.417	0.355	0.556855	0.515003	0.517691	0.555112	0.499582	0.585806	0.568359	0.568582	0.499438	0.5545
2183	1181	25S	1201	C1201	C1198	No					0.023	0.0882691	0.0654436	-0.0752699	-0.0206614	-0.0636917	-0.0255089	-0.0755491	-0.0111951	-0.026	0.152	0.0466605	-0.0144754	-0.0273139	0.0343112	-0.0980514	-0.0304347	-0.0399105	-0.0601966	0.0438548	-0.0242034
5037	1182	25S	1202	C1202	C1199	No					-0.338	-0.59748	-0.921895	-0.76976	-0.806838	-0.715916	-0.598613	-0.660907	-0.73327	-0.523	-0.523	-0.626811	-0.650273	-0.664729	-0.741444	-0.482935	-0.806801	-0.595769	-0.685801	-0.529379	-0.747817
4163	1183	25S	1203	U1203	U1200	No					-0.261	-0.30121	-0.206714	-0.417776	-0.227744	-0.348062	-0.473035	-0.276585	-0.290955	-0.063	-0.176	-0.290852	-0.290535	-0.306207	-0.273215	-0.433461	-0.356688	-0.518771	-0.420696	-0.433457	-0.336077
5187	1184	25S	1204	A1204	A1201	No					-0.756	-0.681357	-0.469903	-0.415041	-0.360128	-0.38235	-0.540875	-0.435597	-0.418767	-0.568	-0.572	-0.621359	-0.572703	-0.534139	-0.446012	-0.509131	-0.453035	-0.454839	-0.516007	-0.59301	-0.63232
1692	1185	25S	1205	G1205	G1202	No					0.067	0.177846	0.269707	0.21826	0.36824	0.237591	0.158538	0.313248	0.30623	-0.037	0.052	0.154997	0.236069	0.186859	0.243453	0.169879	0.269968	0.208158	0.233496	0.100014	0.25777
1105	1186	25S	1206	A1206	A1203	No					0.27	0.27174	0.24971	0.32508	0.283712	0.272894	0.337871	0.261248	0.329505	0.215	0.187	0.296559	0.299098	0.325849	0.264115	0.28479	0.290522	0.277799	0.29656	0.270793	0.262621
271	1187	25S	1207	A1207	A1204	No					0.47	0.48991	0.602937	0.53561	0.596721	0.588563	0.507073	0.586152	0.522287	0.54	0.452	0.536565	0.543957	0.525287	0.550675	0.54342	0.584054	0.542669	0.573282	0.502162	0.586669
209	1188	25S	1208	C1208	C1205	No					0.402	0.377291	0.415806	0.450029	0.382238	0.434366	0.410719	0.362669	0.393643	0.373	0.322	0.393487	0.39816	0.419371	0.425089	0.421338	0.391231	0.452144	0.437225	0.450677	0.443073
2085	1189	25S	1209	C1209	C1206	No					0.097	0.144558	-0.0590087	0.108627	-0.167024	0.00648282	0.147654	-0.00372851	-0.0144957	0.184	0.201	0.0516238	0.125071	0.101109	0.0209648	0.151064	0.0368194	0.154773	0.111753	0.223452	0.119677
1986	1190	25S	1210	C1210	C1207	No					0.189	0.144449	-0.0159004	0.0546634	-0.0122654	-0.0163777	0.14652	-0.00222077	0.0466768	0.083	0.08	0.0855431	0.0658179	0.093272	0.0518365	0.0883332	0.00726944	-0.00269043	0.124238	0.128583	0.115557
2159	1191	25S	1211	A1211	A1208	No					0.075	0.0368952	0.0896051	0.00692538	-0.00470614	0.0369799	0.0154877	-0.00842263	0.0914597	0.093	0.015	0.115939	0.0586473	0.0182241	0.0604862	0.0466923	0.0489602	0.105507	0.0398001	0.108651	0.0789876
3902	1192	25S	1212	C1212	C1209	No					-0.223	-0.227551	-0.158384	-0.237153	-0.094438	-0.13969	-0.232109	-0.186093	-0.221602	-0.271	-0.037	-0.252275	-0.198432	-0.324523	-0.299534	-0.313393	-0.243053	-0.24607	-0.285014	-0.356273	-0.219841
4190	1193	25S	1213	A1213	A1210	No					-0.226	-0.357279	-0.278382	-0.433299	-0.433305	-0.499118	-0.383684	-0.355403	-0.462826	-0.434	-0.395	-0.424561	-0.422523	-0.361591	-0.391526	-0.337826	-0.484447	-0.475355	-0.476152	-0.476231	-0.545839
1855	1194	25S	1214	A1214	A1211	No					-0.009	0.094287	0.178476	0.0168338	0.145219	0.0571777	0.0482665	0.114821	0.0358484	0.241	-0.07	0.112349	0.147721	0.128753	0.156255	0.0945064	0.0738747	0.00371558	0.0799984	-0.0761731	0.0248235
3003	1195	25S	1215	A1215	A1212	No					-0.133	0.0259264	0.131838	0.0912092	0.162435	0.0817855	-0.0107683	0.0726351	0.0836584	-0.127	-0.233	0.0549994	0.108183	0.0629636	0.0891909	0.0161671	0.0921011	0.0732931	0.0839333	-0.0396865	-0.00501905
3059	1196	25S	1216	G1216	G1213	No					-0.032	-0.0326132	0.0287823	0.0692373	0.117657	0.0474392	0.0131315	0.0308656	0.0173168	-0.05	-0.087	0.0498197	0.0605587	0.0583293	0.0897322	0.0224052	0.100731	0.00726706	0.0507753	-0.0582164	0.00696103
3929	1197	25S	1217	G1217	G1214	No					-0.113	-0.101127	-0.3466	-0.150357	-0.196327	-0.0881882	-0.078736	-0.178162	-0.182041	-0.14	0.108	-0.143797	-0.160404	-0.0931379	-0.162932	-0.140923	-0.123989	-0.146083	-0.156922	-0.10919	-0.129814
439	1198	25S	1218	G1218	G1215	No					0.41	0.368734	0.309405	0.263293	0.226037	0.231096	0.335447	0.282885	0.260033	0.465	0.417	0.304527	0.246683	0.218622	0.204806	0.215278	0.287728	0.287483	0.263291	0.341523	0.346515
4955	1199	25S	1219	U1219	U1216	No					-0.405	-0.353149	-0.643093	-0.408107	-0.538095	-0.426206	-0.330342	-0.394814	-0.391121	-0.357	-0.484	-0.483942	-0.573124	-0.532976	-0.599074	-0.450156	-0.513681	-0.4044	-0.424743	-0.216107	-0.314601
2127	1200	25S	1220	G1220	G1217	No					0.047	0.0255507	0.139859	-0.00295306	-0.00214133	0.00814174	-0.0201744	-0.0489583	-0.00913838	-0.037	0.025	0.0437732	0.0807229	0.03822	0.14142	0.0383167	0.0440825	0.0398837	0.0409965	0.0500393	0.045898
3080	1201	25S	1221	U1221	U1218	No	SnoR8;AtsnoR36;SnoR36	1;D1;D2		Poor pairing	-0.073	-0.134637	-0.0907385	-0.214823	-0.283772	-0.287719	-0.251155	-0.266489	-0.326454	-0.15	-0.187	-0.101562	-0.109203	-0.123727	-0.0951909	-0.118615	-0.15604	-0.168138	-0.2181	-0.156106	-0.148625
3480	1202	25S	1222	U1222	U1219	No					-0.159	-0.0631108	-0.00712036	0.0738195	-4.62022e-05	0.0198131	0.0303663	-0.00762495	0.0905291	-0.174	0.024	-0.00609756	0.0432165	0.133603	0.0767648	0.06599	0.112863	0.0209369	0.118767	0.0671202	0.0442814
2418	1203	25S	1223	G1223	G1220	No					-0.007	0.0730655	0.219282	0.186401	0.260102	0.216598	0.116444	0.265481	0.265897	0.072	0.104	0.186169	0.146292	0.13908	0.209086	0.174564	0.175785	0.180139	0.189532	0.0647155	0.120803
1410	1204	25S	1224	G1224	G1221	No					0.267	0.159434	0.126622	0.159776	0.111219	0.164937	0.155943	0.157311	0.131543	0.259	0.142	0.139428	0.132084	0.114957	0.103176	0.169839	0.089746	0.136289	0.111977	0.169393	0.0973591
2880	1205	25S	1225	U1225	U1222	No					0.049	0.00223437	-0.278043	-0.164418	-0.250112	-0.173392	-0.120526	-0.208522	-0.0902725	0.111	0.086	-0.164932	-0.209474	-0.139572	-0.189536	-0.161453	-0.246799	-0.124783	-0.261745	-0.0266425	-0.206735
4987	1206	25S	1226	C1226	C1223	No					-0.439	-0.501444	-0.5156	-0.364877	-0.334145	-0.294554	-0.362346	-0.363356	-0.416617	-0.498	-0.343	-0.536633	-0.556345	-0.563767	-0.602626	-0.460681	-0.457868	-0.433195	-0.424227	-0.460667	-0.484269
1265	1207	25S	1227	G1227	G1224	No					0.232	0.156932	0.239861	0.138825	0.27151	0.158879	0.16452	0.270565	0.155683	0.088	0.218	0.160683	0.22636	0.182123	0.190416	0.141142	0.19006	0.202221	0.223388	0.174956	0.2132
2512	1208	25S	1228	A1228	A1225	No					-0.023	0.0037876	0.111797	0.0392776	0.111746	-0.012323	0.0508535	0.0713482	0.0583501	0.134	-0.097	0.0726499	0.0418732	0.0392191	0.083496	0.035082	0.0274629	0.0397801	0.0680345	-0.00632417	0.0794957
3706	1209	25S	1229	U1229	U1226	No					-0.165	-0.163678	-0.146426	-0.132952	-0.0971156	-0.108341	-0.126799	-0.220579	-0.0836375	-0.23	-0.175	-0.154036	-0.0969478	-0.157037	-0.1675	-0.130191	-0.123854	-0.188051	-0.155642	-0.112355	-0.0359551
4422	1210	25S	1230	U1230	U1227	No					-0.291	-0.322488	-0.320476	-0.239977	-0.333518	-0.260673	-0.269544	-0.334498	-0.268802	-0.244	-0.29	-0.231328	-0.298156	-0.222167	-0.298278	-0.279642	-0.236861	-0.290471	-0.375836	-0.296013	-0.360549
515	1211	25S	1231	A1231	A1228	No					0.29	0.37781	0.449635	0.382866	0.425783	0.365268	0.318114	0.408928	0.323225	0.287	0.361	0.376257	0.415966	0.39018	0.423407	0.368304	0.38146	0.392173	0.367015	0.303236	0.369414
1733	1212	25S	1232	A1232	A1229	No					0.096	0.173378	0.332289	0.263682	0.364778	0.392619	0.22546	0.30767	0.347471	0.146	0.116	0.302738	0.28946	0.290609	0.300712	0.282942	0.333695	0.319664	0.365996	0.170251	0.276536
843	1213	25S	1233	G1233	G1230	No					0.311	0.274375	0.245833	0.254221	0.273906	0.287192	0.23532	0.225238	0.326888	0.235	0.213	0.233574	0.289541	0.216055	0.270365	0.265107	0.22306	0.252975	0.257457	0.172972	0.22558
1996	1214	25S	1234	A1234	A1231	No					0.183	0.0635119	0.0124224	-0.0420962	-0.0288135	-0.0608685	-0.0509975	-0.00468957	-0.167554	0.059	0.114	-0.0097712	-0.0083612	0.0509015	0.0237328	-0.0172472	-0.0274655	0.0314318	-0.0231002	0.0318707	-0.037792
2494	1215	25S	1235	C1235	C1232	No					0.038	-0.0164544	0.0473665	-0.0706228	-0.036657	-0.085752	-0.019177	-0.00822871	0.0995261	0.151	-0.015	-0.0671081	-0.0736902	-0.0946104	-0.0725416	-0.0775651	-0.153707	-0.119761	-0.0378436	-0.0695631	-0.0686505
4261	1216	25S	1236	A1236	A1233	No					-0.295	-0.194052	-0.178695	-0.136922	-0.135698	-0.158111	-0.111627	-0.097226	-0.0845033	-0.153	-0.329	-0.18467	-0.179897	-0.177476	-0.213742	-0.141285	-0.0491882	-0.0625109	-0.0985944	-0.0823665	-0.109109
1133	1217	25S	1237	G1237	G1234	No					0.147	0.286802	0.236663	0.18057	0.252336	0.231714	0.179709	0.275936	0.191867	0.015	0.159	0.318769	0.287304	0.258647	0.297376	0.287757	0.307609	0.283343	0.205589	0.219005	0.288104
3085	1218	25S	1238	C1238	C1235	No					-0.015	-0.0643449	-0.188883	-0.140925	-0.267113	-0.123142	-0.0417266	-0.127959	-0.173937	-0.028	-0.04	-0.0726087	-0.0525424	-0.0562699	-0.0542178	-0.0626005	-0.143864	-0.317994	-0.139284	-0.0997371	-0.0909118
3167	1219	25S	1239	A1239	A1236	No					-0.035	-0.0125164	-0.0549171	0.133111	0.000676711	0.0462585	0.0400376	0.0510284	0.0672968	0.018	0.048	0.0488763	-0.0311551	-0.0613664	0.013357	0.094338	0.0261804	0.0467645	-0.0474933	0.0320885	-0.0205582
2668	1220	25S	1240	G1240	G1237	No					-0.006	0.0502394	0.12473	0.134474	0.247264	0.249795	0.149469	0.196075	0.215152	0.042	0.069	0.0943307	0.150572	0.120034	0.156128	0.147951	0.201912	0.213679	0.234356	0.179593	0.219533
1161	1221	25S	1241	G1241	G1238	No					0.235	0.220497	0.228529	0.240763	0.203606	0.205701	0.223389	0.145394	0.169025	0.114	0.28	0.161325	0.182742	0.207065	0.120221	0.176361	0.180941	0.201191	0.213391	0.238006	0.226115
1840	1222	25S	1242	A1242	A1239	No					0.045	0.127111	0.0899933	-0.024262	0.044073	-0.0458524	-0.00652084	0.0455839	-0.0588405	0.074	0.154	0.0512877	0.0248871	0.125936	0.105403	-0.00635532	0.0996478	0.0763922	0.0565463	0.134973	0.071886
3931	1223	25S	1243	C1243	C1240	No					-0.302	-0.128378	-0.100616	-0.201383	-0.120529	-0.131656	-0.188093	-0.209291	-0.150699	-0.044	-0.133	-0.222979	-0.192003	-0.246838	-0.266815	-0.224086	-0.206625	-0.191596	-0.0927431	-0.127228	-0.113958
4259	1224	25S	1244	G1244	G1241	No					-0.207	-0.323682	-0.215756	-0.22124	-0.236375	-0.242796	-0.220679	-0.228172	-0.158752	-0.316	-0.271	-0.256365	-0.237495	-0.232374	-0.223756	-0.241898	-0.211663	-0.20178	-0.174264	-0.265127	-0.222791
1760	1225	25S	1245	G1245	G1242	No					0.211	0.0793336	0.0640604	0.101747	0.0864307	0.0921139	0.0409211	0.0973946	0.0384071	0.11	0.064	0.133822	0.139256	0.086001	0.0930839	0.0732235	0.100662	0.0905512	0.0544891	0.107928	0.0744214
4614	1226	25S	1246	U1246	U1243	No					-0.261	-0.323468	-0.450366	-0.228449	-0.290008	-0.302298	-0.207093	-0.279569	-0.241629	-0.169	-0.34	-0.301392	-0.294171	-0.193636	-0.286399	-0.280144	-0.245996	-0.305381	-0.21587	-0.232551	-0.417082
4710	1227	25S	1247	G1247	G1244	No					-0.391	-0.431131	-0.336708	-0.409718	-0.442509	-0.363378	-0.336352	-0.297202	-0.407172	-0.55	-0.415	-0.26158	-0.323111	-0.27298	-0.202317	-0.305866	-0.197909	-0.433065	-0.379387	-0.491966	-0.42165
761	1228	25S	1248	G1248	G1245	No					0.336	0.354036	0.364895	0.383288	0.397893	0.345084	0.377541	0.303696	0.394404	0.417	0.439	0.372777	0.39578	0.346453	0.36886	0.375581	0.331088	0.408261	0.321037	0.326873	0.375436
126	1229	25S	1249	U1249	U1246	No					0.559	0.542085	0.520199	0.567638	0.520706	0.512099	0.516147	0.534532	0.553879	0.52	0.561	0.507548	0.526765	0.537346	0.502652	0.559169	0.481147	0.559578	0.526684	0.57828	0.568407
4892	1230	25S	1250	C1250	C1247	No					-0.33	-0.469457	-0.775012	-0.656698	-0.751855	-0.601385	-0.58811	-0.695783	-0.707543	-0.201	-0.159	-0.668575	-0.660784	-0.501516	-0.643041	-0.569496	-0.656881	-0.648662	-0.602187	-0.547618	-0.558748
3296	1231	25S	1251	A1251	A1248	No	SnoR72;AtsnoR61;R72b;R72c;R72d;R72e	1;D1;D2		Unknown	-0.125	-0.12958	-0.144678	-0.317024	-0.24134	-0.242807	-0.322596	-0.267044	-0.2552	-0.009	-0.364	-0.186402	-0.219908	-0.258823	-0.218236	-0.245073	-0.317729	-0.183861	-0.323669	-0.167086	-0.264408
1757	1232	25S	1252	U1252	U1249	No					0.072	0.173486	0.285575	0.257318	0.181295	0.222088	0.199351	0.15823	0.248142	0.049	0.055	0.140311	0.123995	0.0378021	0.0673231	0.0708066	0.129154	0.132471	0.141962	0.102583	0.170435
3656	1233	25S	1253	G1253	G1250	No					-0.156	-0.133571	-0.0734438	-0.028105	-0.00317715	-0.0172501	-0.0974909	0.000911357	-0.0702346	-0.265	-0.18	-0.127575	-0.0662404	-0.0533606	-0.07005	-0.0830007	-0.0165813	-0.0653221	-0.0537746	-0.0897544	-0.0724358
2556	1234	25S	1254	G1254	G1251	No					0.079	0.0111644	-0.0271906	-0.0949495	0.0147051	0.0183363	-0.00406332	-0.00970851	-0.0184176	-0.059	-0.04	0.036826	0.0283131	-0.00968508	0.0201132	0.0336009	0.0181176	0.0224544	0.0112068	-0.0190282	0.00594056
2517	1235	25S	1255	A1255	A1252	No					0.015	-0.00315345	0.013625	-0.0774047	-0.118665	-0.166089	-0.00848031	-0.0304979	-0.156542	-0.124	0.034	0.000200585	-0.0235793	-0.0348157	-0.00640041	0.0111884	-0.0393832	-0.0515165	-0.0646492	-0.0446667	-0.0824314
3909	1236	25S	1256	A1256	A1253	No					-0.325	-0.118188	0.0418921	-0.0302668	0.034398	0.0136439	0.0215579	0.0472724	0.0122722	-0.112	-0.053	-0.0262103	-0.0529471	-0.0958621	-0.0735638	-0.0897873	-0.0685674	-0.0157059	0.0112589	-0.0828539	0.0018991
1550	1237	25S	1257	G1257	G1254	No					0.085	0.162578	0.207108	0.229252	0.223206	0.152695	0.146854	0.197914	0.165309	0.124	0.038	0.20973	0.200659	0.188401	0.205578	0.178299	0.167954	0.215181	0.185285	0.182892	0.278079
3299	1238	25S	1258	U1258	U1255	No					-0.06	-0.121915	-0.209553	-0.200404	-0.327801	-0.282772	-0.183774	-0.250539	-0.212087	0.006	-0.07	-0.174229	-0.235576	-0.180516	-0.167102	-0.172826	-0.191143	-0.224609	-0.299101	-0.0777619	-0.243421
5269	1239	25S	1259	C1259	C1256	No					-0.674	-0.758919	-1.17125	-0.742805	-0.788831	-0.804949	-0.702039	-1.03946	-0.854697	-0.65	-0.716	-0.895167	-0.900127	-0.764393	-0.954737	-0.903645	-0.834956	-0.941425	-0.619648	-0.738136	-0.889688
1123	1240	25S	1260	G1260	G1257	No					0.147	0.253662	0.371909	0.252438	0.418964	0.329715	0.230416	0.375961	0.363353	0.091	-0.005	0.275054	0.313163	0.22389	0.347446	0.283204	0.302468	0.28242	0.264154	0.155965	0.299316
2778	1241	25S	1261	A1261	A1258	No					-0.052	-0.0756874	0.116266	-0.0128764	0.0483265	-0.0059531	-0.0679496	0.0459254	0.084807	-0.128	-0.063	-0.00872586	0.0665465	0.010477	0.0266798	0.0474684	-0.019309	0.046066	-0.0230482	-0.0790514	-0.108941
1538	1242	25S	1262	A1262	A1259	No					0.182	0.163378	0.236833	0.192247	0.200866	0.211644	0.0883073	0.204121	0.26631	0.004	0.108	0.149281	0.219465	0.191934	0.221585	0.228731	0.211977	0.213624	0.160436	0.131691	0.182542
52	1243	25S	1263	A1263	A1260	Nm	SnoR11.1;SnoR22;AtsnoR22;SnoR22-2;SnoR22-3a;SnoR22-3b	1;2;D1;D2	1;D1		0.963	0.967449	0.958183	0.932416	0.948582	0.954286	0.964174	0.970889	0.952664	0.96	0.973	0.958286	0.961302	0.958804	0.963758	0.967604	0.964788	0.961301	0.956924	0.95488	0.957602
170	1244	25S	1264	U1264	U1261	No					0.511	0.453102	0.4367	0.472239	0.441965	0.495672	0.4371	0.487473	0.469449	0.492	0.632	0.496514	0.425411	0.436026	0.404794	0.453796	0.460852	0.450758	0.471321	0.476858	0.472211
557	1245	25S	1265	C1265	C1262	No					0.375	0.252371	0.340421	0.288817	0.280782	0.302893	0.278399	0.27536	0.256279	0.474	0.397	0.300544	0.270817	0.252435	0.327362	0.294524	0.27137	0.237441	0.239625	0.335197	0.306128
4356	1246	25S	1266	C1266	C1263	No					-0.21	-0.261241	-0.244724	-0.146786	-0.148497	-0.0631464	-0.0627723	-0.179123	-0.204781	-0.119	-0.187	-0.294552	-0.260591	-0.351173	-0.326653	-0.275176	-0.296219	-0.237186	-0.175044	-0.22254	-0.18904
1669	1247	25S	1267	G1267	G1264	No					0.143	0.110511	0.100183	0.0732052	0.141952	0.105658	0.0646932	0.0645836	0.0926029	0.18	0.174	0.185892	0.181284	0.169609	0.230134	0.150587	0.216074	0.169168	0.114002	0.141657	0.137896
4055	1248	25S	1268	C1268	C1265	No					-0.134	-0.231138	-0.364936	-0.283867	-0.231126	-0.280773	-0.293906	-0.23523	-0.252507	-0.096	-0.085	-0.333472	-0.264357	-0.267083	-0.352704	-0.229328	-0.356878	-0.257999	-0.307253	-0.221785	-0.235206
5181	1249	25S	1269	U1269	U1266	No					-0.483	-0.735368	-0.990741	-0.866813	-0.893055	-0.875128	-0.855185	-0.778746	-0.757447	-0.577	-0.629	-0.931105	-0.874595	-0.786527	-0.926708	-0.769708	-0.862546	-0.814751	-0.927388	-0.766242	-0.936241
3367	1250	25S	1270	A1270	A1267	No					-0.238	-0.125334	-0.0179039	-0.194566	-0.190788	-0.345098	-0.220901	-0.202135	-0.21569	-0.181	-0.354	-0.149604	-0.157167	-0.171778	-0.0749265	-0.15248	-0.283892	-0.230548	-0.241249	-0.211386	-0.231564
2773	1251	25S	1271	A1271	A1268	No					-0.174	0.0398755	0.240426	0.21251	0.274211	0.239094	0.182196	0.244203	0.255939	-0.096	-0.114	0.168532	0.074866	0.136909	0.213534	0.0961835	0.171951	0.193522	0.129993	0.00349878	0.0868789
3162	1252	25S	1272	G1272	G1269	No					-0.17	-0.0555897	0.156257	0.141955	0.135642	0.139267	0.0604157	0.119997	0.12242	-0.186	-0.071	0.0798524	0.125549	0.0561215	0.117883	0.0769677	0.14389	0.0842506	0.151776	-0.0474581	0.0996735
1201	1253	25S	1273	G1273	G1270	No					0.272	0.233153	0.109855	0.0953477	0.0958376	0.132631	0.119469	0.113545	0.0939947	0.061	0.222	0.148407	0.174559	0.171713	0.0903177	0.0718081	0.16323	0.0916583	0.188303	0.152323	0.119098
4343	1254	25S	1274	A1274	A1271	No					-0.212	-0.170884	-0.360961	-0.184232	-0.39189	-0.196614	-0.0805391	-0.29196	-0.242848	-0.182	-0.068	-0.19717	-0.290441	-0.235796	-0.278099	-0.288336	-0.180459	-0.177548	-0.15479	-0.132027	-0.149214
1923	1255	25S	1275	G1275	G1272	No					0.025	0.0737375	0.194737	0.131057	0.117739	-0.00606595	0.0412231	0.0318652	-0.00241834	0.181	-0.04	0.176929	0.159247	0.0922417	0.127298	0.141585	0.000782971	0.041432	0.0371517	0.0573256	0.155622
5256	1256	25S	1276	U1276	U1273	No					-0.683	-0.757748	-1.06404	-0.839271	-0.934986	-0.689361	-0.791338	-0.809088	-0.812413	-0.879	-0.531	-0.793303	-0.83154	-0.779729	-0.84675	-0.708287	-0.641668	-0.747234	-0.681312	-0.555052	-0.74734
2635	1257	25S	1277	G1277	G1274	No					0.004	-0.0689105	0.047462	-0.193624	-0.0187492	-0.134601	-0.107271	-0.127593	-0.160246	-0.012	-0.183	-0.14242	-0.0263273	-0.096161	-0.0283648	-0.0838101	-0.0822632	-0.107132	-0.0659106	-0.0593507	-0.0180984
53	1258	25S	1278	U1278	U1275	Nm	SnoR11.1;SnoR22;AtsnoR22;SnoR22-2;SnoR22-3a;SnoR22-3b	1;2;D1;D2	1;D1		0.958	0.960921	0.962459	0.901371	0.914926	0.916978	0.94147	0.938458	0.950195	0.958	0.911	0.94963	0.953462	0.963705	0.954566	0.95447	0.954976	0.948743	0.939687	0.95768	0.941423
2834	1259	25S	1279	G1279	G1276	No					0.029	-0.0959437	-0.0232338	-0.0303481	-0.0446821	-0.125211	-0.0465369	-0.0295424	-0.0708195	0.078	-0.151	-0.0127395	-0.0675372	-0.003788	0.0094655	0.00085227	-0.0329569	-0.0364429	-0.122083	-0.0359606	-0.0324405
4349	1260	25S	1280	U1280	U1277	No					-0.26	-0.251613	-0.344234	-0.235104	-0.228936	-0.241176	-0.213488	-0.318879	-0.29385	-0.129	-0.208	-0.319238	-0.295141	-0.266879	-0.352005	-0.290026	-0.298179	-0.280905	-0.2586	-0.297309	-0.31945
2166	1261	25S	1281	A1281	A1278	No					0.13	0.0515405	0.125263	0.148003	0.0818883	0.142286	0.132624	0.184445	0.0957075	-0.059	0.038	0.133413	0.10896	0.127352	0.123111	0.104678	0.119361	0.125514	0.0679997	0.0262671	0.0903484
859	1262	25S	1282	A1282	A1279	No					0.15	0.324054	0.427524	0.370899	0.418035	0.299689	0.29653	0.374868	0.370897	0.136	0.222	0.38874	0.374841	0.360637	0.406086	0.268092	0.315627	0.322187	0.320558	0.309666	0.427556
4974	1263	25S	1283	C1283	C1280	No					-0.363	-0.476771	-0.771251	-0.623836	-0.670964	-0.526656	-0.493257	-0.676029	-0.567097	-0.209	-0.146	-0.605767	-0.618848	-0.524132	-0.673679	-0.520474	-0.512581	-0.609166	-0.463974	-0.561012	-0.585601
2176	1264	25S	1284	A1284	A1281	No					0.009	0.10624	0.181099	0.0893603	0.103642	0.113158	0.042221	0.0811565	0.141758	0.154	-0.09	0.0456498	0.15659	0.112754	0.0979546	0.0364189	0.125689	0.117752	0.144477	0.0237333	0.108508
491	1265	25S	1285	A1285	A1282	No					0.291	0.473107	0.632288	0.540639	0.640631	0.527457	0.48734	0.516763	0.579605	0.472	0.411	0.589657	0.591205	0.541446	0.616854	0.502305	0.576365	0.556868	0.551456	0.457666	0.597028
2954	1266	25S	1286	C1286	C1283	No					-0.019	-0.0179891	-0.054466	-0.1048	-0.0580107	0.00279618	-0.117995	-0.0654017	-0.140174	-0.125	-0.164	-0.0613057	-0.0852548	-0.0382912	-0.115192	-0.071091	-0.0481849	-0.0210143	-0.0386871	0.025687	-0.0616701
3165	1267	25S	1287	U1287	U1284	No					0.08	-0.0344247	-0.326829	-0.132405	-0.352523	-0.233396	-0.103303	-0.276258	-0.17479	-0.163	0.155	-0.232716	-0.150701	-0.0806922	-0.297308	-0.0600784	-0.155542	-0.141983	-0.122917	0.0358386	-0.218652
2444	1268	25S	1288	C1288	C1285	No					-0.009	0.126999	0.100334	0.0606569	0.0604512	0.0875013	0.120456	0.089955	0.121396	-0.017	-0.034	0.0434467	0.0501634	0.038556	-0.0119658	0.0880946	0.0100436	-0.0134902	0.045323	0.0739543	0.0510312
802	1269	25S	1289	A1289	A1286	No					0.159	0.311238	0.431282	0.342526	0.397327	0.281368	0.264217	0.30459	0.296161	0.26	0.316	0.35236	0.3321	0.287485	0.358617	0.284223	0.329906	0.293917	0.359551	0.247106	0.349325
3624	1270	25S	1290	C1290	C1287	No					-0.051	-0.199955	-0.253634	-0.342509	-0.226385	-0.265102	-0.335403	-0.134293	-0.313554	-0.16	-0.092	-0.259095	-0.265951	-0.317289	-0.211714	-0.325047	-0.344914	-0.221749	-0.411722	-0.234714	-0.28171
4374	1271	25S	1291	C1291	C1288	No					-0.148	-0.302853	-0.557217	-0.381307	-0.485923	-0.364291	-0.258838	-0.407113	-0.427992	-0.19	-0.256	-0.395621	-0.435761	-0.391612	-0.447258	-0.334136	-0.449924	-0.376995	-0.46371	-0.280521	-0.486079
4849	1272	25S	1292	U1292	U1289	No					-0.225	-0.437052	-0.560038	-0.166107	-0.230083	-0.162001	-0.226469	-0.166941	-0.158751	-0.251	-0.047	-0.416943	-0.412083	-0.370863	-0.411284	-0.277374	-0.327388	-0.25709	-0.277656	-0.368616	-0.538361
327	1273	25S	1293	G1293	G1290	No					0.404	0.465704	0.600429	0.487258	0.558998	0.508266	0.489557	0.517169	0.572086	0.439	0.324	0.559707	0.556344	0.534848	0.583384	0.51808	0.5339	0.553605	0.568929	0.456905	0.571315
2001	1274	25S	1294	C1294	C1291	No					0.032	0.0486431	0.110911	-0.0580728	0.00123789	-0.00918177	-0.0348624	-0.110367	-0.0605778	-0.011	0.152	0.0959603	0.0426735	0.0470077	0.116066	0.0116416	0.0469171	0.000655534	-0.0234583	0.094377	0.0859195
5246	1275	25S	1295	C1295	C1292	No					-0.695	-0.789576	-0.829741	-0.578818	-0.835941	-0.644086	-0.692816	-0.742662	-0.57162	-0.665	-0.683	-0.815059	-0.804846	-0.805054	-0.875622	-0.670878	-0.767731	-0.809804	-0.758073	-0.771048	-0.836656
2496	1276	25S	1296	G1296	G1293	No					0.006	0.0546284	0.113416	0.0496894	0.143461	0.0569712	0.0500633	0.142815	0.163586	0.065	-0.152	0.0983648	0.110115	0.0975744	0.115921	0.0682416	0.0819247	0.126378	0.112112	0.084672	0.196505
2976	1277	25S	1297	A1297	A1294	No					-0.044	-0.0842593	0.00944646	-0.267659	-0.0661483	-0.172989	-0.183319	0.0134741	-0.273332	0.088	-0.232	0.0749256	-0.00645699	0.0250796	0.141811	-0.0822825	0.0666076	-0.0803293	-0.0841478	-0.108451	-0.108775
1017	1278	25S	1298	A1298	A1295	No					0.207	0.224744	0.282258	0.154598	0.308396	0.258327	0.191402	0.268111	0.218985	0.067	0.126	0.181694	0.258444	0.224408	0.250679	0.213801	0.246825	0.220118	0.26374	0.247788	0.299554
636	1279	25S	1299	U1299	U1296	No					0.347	0.334168	0.313594	0.404813	0.35388	0.368088	0.373226	0.346451	0.392694	0.471	0.514	0.251787	0.30148	0.282772	0.250954	0.308195	0.328	0.360496	0.307948	0.377523	0.344189
4434	1280	25S	1300	C1300	C1297	No					-0.283	-0.28964	-0.346852	-0.241239	-0.311647	-0.303807	-0.195898	-0.342585	-0.328602	-0.342	-0.193	-0.320942	-0.299543	-0.281145	-0.348596	-0.337979	-0.306687	-0.399889	-0.246157	-0.410766	-0.269151
1661	1281	25S	1301	A1301	A1298	No					0.049	0.207284	0.263927	0.233762	0.185865	0.171353	0.234769	0.193722	0.202838	-0.119	0.195	0.235414	0.221871	0.192549	0.167311	0.210075	0.231519	0.255827	0.250673	0.229279	0.30724
1269	1282	25S	1302	A1302	A1299	No					0.118	0.22823	0.28962	0.270453	0.170587	0.233688	0.218207	0.246912	0.161037	0.204	0.035	0.288189	0.266971	0.294097	0.281257	0.257374	0.285077	0.26632	0.258716	0.26838	0.345571
4720	1283	25S	1303	C1303	C1300	No					-0.421	-0.387426	-0.404783	-0.466068	-0.524165	-0.542633	-0.469919	-0.535097	-0.404902	-0.214	-0.421	-0.515305	-0.55809	-0.49709	-0.478788	-0.444684	-0.604021	-0.419303	-0.527843	-0.395278	-0.409298
4841	1284	25S	1304	U1304	U1301	No					-0.292	-0.493169	-0.610459	-0.476924	-0.726619	-0.556613	-0.450084	-0.701535	-0.58725	-0.294	-0.46	-0.63818	-0.576664	-0.500144	-0.650632	-0.572084	-0.57876	-0.667004	-0.611974	-0.470006	-0.766263
1087	1285	25S	1305	A1305	A1302	No					0.111	0.320234	0.464038	0.466588	0.422032	0.42235	0.347678	0.460479	0.489989	0.299	0.225	0.397867	0.389893	0.318744	0.416976	0.384269	0.448253	0.441595	0.413014	0.331685	0.363257
371	1286	25S	1306	G1306	G1303	No					0.557	0.621872	0.712552	0.684996	0.744978	0.671271	0.642635	0.693096	0.660427	0.437	0.601	0.685676	0.674916	0.622452	0.69104	0.658449	0.659676	0.678117	0.68599	0.568099	0.674065
211	1287	25S	1307	C1307	C1304	No					0.379	0.36464	0.302568	0.404036	0.282572	0.346057	0.384015	0.339516	0.340121	0.274	0.444	0.320576	0.319071	0.326875	0.355547	0.366599	0.294922	0.315203	0.330957	0.310492	0.274344
1671	1288	25S	1308	C1308	C1305	No					0.192	0.164552	0.0697947	0.119486	0.0856105	0.106906	0.189651	0.088477	0.109632	0.118	0.297	0.162694	0.119819	0.0877362	0.100968	0.103384	0.0467745	0.0985921	0.097679	0.185174	0.0577399
2545	1289	25S	1309	C1309	C1306	No					0.096	-0.0158129	-0.0967042	-0.19762	-0.0522866	-0.141758	-0.0782002	-0.134575	-0.1285	-0.059	0.029	-0.106608	-0.0502053	-0.0674555	-0.0220957	-0.0827135	-0.113942	-0.0890749	-0.0728731	-0.0230613	-0.0757988
5138	1290	25S	1310	C1310	C1307	No					-0.482	-0.622971	-0.625526	-0.407877	-0.410658	-0.304233	-0.519427	-0.45513	-0.439933	-0.506	-0.351	-0.558647	-0.594562	-0.491973	-0.600753	-0.469365	-0.512977	-0.512393	-0.479101	-0.597542	-0.482479
1556	1291	25S	1311	G1311	G1308	No					0.174	0.140605	0.163267	0.146299	0.195145	0.160095	0.142445	0.217129	0.200266	0.406	0.178	0.20532	0.232858	0.200029	0.170975	0.149995	0.245034	0.201638	0.182726	0.138603	0.273745
2209	1292	25S	1312	A1312	A1309	No					0.126	0.00832335	0.105912	0.013735	0.0653574	0.0448674	0.0161015	0.0570871	0.00758816	0.036	0.063	0.0915912	0.0789202	0.0341825	0.0586222	-0.0224064	0.0950389	0.0844699	0.00212169	-0.0336044	0.0597936
3613	1293	25S	1313	A1313	A1310	No					-0.194	-0.203355	-0.0532965	-0.19785	-0.0929623	-0.180693	-0.223932	-0.134284	-0.154404	-0.184	-0.225	-0.0757502	-0.0925031	-0.130054	-0.138125	-0.146641	-0.158516	-0.14284	-0.127403	-0.221309	-0.136977
4325	1294	25S	1314	A1314	A1311	No					-0.259	-0.278502	-0.425612	-0.426381	-0.333922	-0.389491	-0.366725	-0.399399	-0.46548	-0.384	-0.449	-0.326855	-0.324557	-0.331513	-0.296699	-0.327472	-0.379349	-0.341241	-0.425919	-0.323782	-0.55057
3558	1295	25S	1315	A1315	A1312	No	SnoR69Y	D2		Poor pairing	-0.156	-0.150446	-0.159054	-0.295065	-0.276303	-0.325195	-0.319008	-0.262858	-0.250328	-0.19	-0.277	-0.251863	-0.226713	-0.235848	-0.18126	-0.233811	-0.25749	-0.272351	-0.259841	-0.169932	-0.235767
4116	1296	25S	1316	U1316	U1313	No					-0.186	-0.199597	-0.235129	-0.0710367	-0.186209	-0.159314	-0.181525	-0.123409	-0.134094	-0.089	-0.16	-0.240946	-0.27004	-0.25427	-0.26914	-0.224377	-0.248192	-0.23247	-0.13015	-0.117627	-0.210466
3108	1297	25S	1317	G1317	G1314	No					-0.115	0.0253903	0.0683617	0.0494568	0.0229788	0.0590761	0.100816	0.0080429	0.00850959	-0.135	-0.193	-0.0093945	0.0479084	-0.0214458	0.00577156	0.0563322	0.0643858	0.0342549	0.11462	0.0440609	0.175384
2179	1298	25S	1318	G1318	G1315	No					-0.055	0.108041	0.0439031	0.0839927	-0.0106182	0.00530166	0.104951	-0.00926699	-0.0439256	0.09	0.041	0.0243482	0.0586798	0.0966687	0.109426	0.0857492	0.0207044	0.0165211	0.0141672	0.0633047	0.141129
2383	1299	25S	1319	A1319	A1316	No					0.025	0.0456112	0.0428299	-0.0846515	-0.087532	-0.0539698	-0.0194593	0.0365434	0.0419026	0.054	0.063	0.04005	-0.0126416	0.0519776	0.0588104	0.0692924	0.0740452	0.0146366	-0.0440108	0.0902256	0.0123956
3573	1300	25S	1320	U1320	U1317	No					-0.081	-0.0460987	-0.0516129	0.101769	0.0892377	0.154716	0.135962	0.0909642	0.173962	-0.151	-0.015	0.0604675	0.00397871	0.0741423	-0.0310338	0.131783	0.0688332	0.110971	0.107627	0.135911	0.0817248
985	1301	25S	1321	G1321	G1318	No					0.26	0.310003	0.370393	0.390456	0.421752	0.479822	0.384893	0.383131	0.476029	0.217	0.371	0.34852	0.361616	0.434385	0.418007	0.371622	0.437649	0.40098	0.439952	0.326141	0.374418
696	1302	25S	1322	G1322	G1319	No					0.405	0.418874	0.481816	0.437764	0.462287	0.431662	0.448366	0.435914	0.442878	0.536	0.463	0.505901	0.483862	0.506184	0.503957	0.439923	0.479815	0.440655	0.417422	0.413903	0.403797
3076	1303	25S	1323	C1323	C1320	No					0.008	-0.0216569	-0.0601742	0.042517	-0.0236924	0.0371513	0.0615132	0.026831	0.0472329	-0.118	0.13	-0.0483631	-0.0740997	-0.0976624	-0.0754349	-0.061614	-0.0493087	-0.0182852	0.00224495	-0.0447107	-0.0390483
1304	1304	25S	1324	G1324	G1321	No					0.171	0.140872	0.225909	0.201901	0.194843	0.0957104	0.111135	0.162006	0.152258	0.16	0.167	0.189316	0.21529	0.133756	0.185888	0.134512	0.173284	0.189286	0.184551	0.0904337	0.260112
4105	1305	25S	1325	C1325	C1322	No					-0.116	-0.3091	-0.405558	-0.28839	-0.389671	-0.417677	-0.249604	-0.364457	-0.441925	-0.021	-0.306	-0.346268	-0.364179	-0.379506	-0.406011	-0.373889	-0.354302	-0.362246	-0.477515	-0.258493	-0.328408
4889	1306	25S	1326	U1326	U1323	No					-0.388	-0.530974	-0.643712	-0.485157	-0.706626	-0.616222	-0.530576	-0.612879	-0.538389	-0.419	-0.437	-0.637547	-0.551982	-0.518255	-0.663491	-0.573023	-0.601987	-0.500032	-0.612684	-0.41932	-0.531009
4337	1307	25S	1327	U1327	U1324	No					-0.274	-0.289005	-0.364987	-0.381587	-0.364085	-0.374934	-0.330663	-0.424103	-0.375262	-0.343	-0.197	-0.308216	-0.3417	-0.332511	-0.36685	-0.389515	-0.428966	-0.422656	-0.423598	-0.413049	-0.38628
1079	1308	25S	1328	A1328	A1325	No					0.155	0.30015	0.339836	0.174918	0.25997	0.221144	0.19194	0.157944	0.178127	0.173	0.053	0.221792	0.266381	0.284466	0.249055	0.284148	0.229131	0.226615	0.274036	0.194376	0.205491
2323	1309	25S	1329	A1329	A1326	No					-0.068	0.144489	0.318724	0.228367	0.356949	0.254337	0.180991	0.288659	0.278168	-0.07	0.088	0.252261	0.266318	0.227592	0.277454	0.266864	0.287186	0.237103	0.321074	0.152616	0.279466
967	1310	25S	1330	G1330	G1327	No					0.271	0.206279	0.25204	0.0869774	0.258147	0.156194	0.0798615	0.21211	0.0770906	0.174	0.173	0.191192	0.173171	0.147078	0.249238	0.137039	0.162902	0.157161	0.126207	0.150698	0.124891
4114	1311	25S	1331	C1331	C1328	No					-0.132	-0.197963	-0.236511	-0.143658	-0.08263	-0.00902379	-0.143902	-0.0862186	0.00445278	-0.087	-0.216	-0.310985	-0.292915	-0.303456	-0.282179	-0.212735	-0.277091	-0.231201	-0.213144	-0.232702	-0.401124
1036	1312	25S	1332	G1332	G1329	No					0.225	0.238394	0.276683	0.100025	0.204558	0.191124	0.207061	0.214466	0.132368	0.235	0.179	0.298846	0.245453	0.215149	0.277606	0.208881	0.266311	0.177314	0.221114	0.131502	0.208384
3598	1313	25S	1333	C1333	-	No					-0.184	-0.0553478	-0.062493	0.103842	-0.17187	-0.0375212	0.0325432	-0.015011	-0.123371	-0.229	-0.065	-0.0345398	-0.0571261	0.00692197	-0.110248	-0.0594919	0.0404432	-0.0523755	0.0980543	-0.0108377	0.00374608
1789	1314	25S	1334	G1334	-	No					0.15	0.0787966	-0.0117989	-0.00940666	-0.0536652	-0.102047	0.0282826	0.0401121	-0.127194	0.175	0.036	0.120751	0.0617274	0.0867684	0.0667485	0.0496401	0.095849	0.0458374	0.029641	0.153731	0.108557
3636	1315	25S	1335	C1335	C1330	No					-0.173	0.0136144	-0.198831	0.0829306	-0.238891	-0.00871358	0.0835638	-0.139883	0.0382514	-0.054	0.115	-0.079597	-0.0753147	-0.0760885	-0.0958195	-0.0614807	-0.0791197	-0.0106285	-0.0467404	-0.00735861	0.039032
1080	1316	25S	1336	G1336	G1331	No					0.167	0.283911	0.307874	0.346121	0.221981	0.267353	0.302941	0.236097	0.364691	0.27	0.334	0.258918	0.30192	0.257469	0.277939	0.320564	0.366099	0.317463	0.340926	0.289115	0.343827
658	1317	25S	1337	A1337	A1332	No					0.351	0.264476	0.331773	0.28198	0.323345	0.358656	0.312902	0.352067	0.28334	0.308	0.405	0.38337	0.330025	0.361188	0.361869	0.345624	0.357434	0.370373	0.29311	0.394497	0.386406
2332	1318	25S	1338	C1338	C1333	No					0.039	0.0893298	-0.0158225	-0.150013	-0.0422063	-0.121115	-0.0949132	0.000755682	0.00841932	0.056	-0.056	0.000499963	0.0268942	-0.00107775	0.0800536	0.0212981	-0.00345268	-0.00355114	-0.0214638	0.0171103	0.0386083
5115	1319	25S	1339	C1339	C1334	No					-0.457	-0.696004	-0.682162	-0.679808	-0.437828	-0.590173	-0.647504	-0.665723	-0.582525	-0.469	-0.742	-0.658528	-0.591466	-0.699038	-0.733055	-0.67611	-0.73808	-0.59386	-0.604407	-0.674125	-0.620082
4798	1320	25S	1340	U1340	U1335	No					-0.317	-0.499976	-0.525387	-0.509954	-0.457924	-0.404229	-0.471183	-0.507264	-0.465381	-0.597	-0.629	-0.562634	-0.553034	-0.476038	-0.53403	-0.504967	-0.562234	-0.579219	-0.501457	-0.508376	-0.615118
3639	1321	25S	1341	A1341	A1336	No					-0.061	-0.232606	-0.141229	-0.134835	-0.0530048	-0.163045	-0.228499	-0.151355	-0.136643	-0.171	-0.183	-0.228131	-0.202665	-0.114481	-0.185788	-0.113815	-0.231629	-0.146675	-0.21041	-0.26574	-0.321829
3358	1322	25S	1342	U1342	U1337	No					-0.048	-0.155875	-0.0821444	0.0975129	0.0651954	0.143975	0.0118736	-0.0422709	0.0813729	0.159	0.225	0.0328199	-0.0259366	0.0121304	0.0282247	0.0543138	-0.0497578	0.0341406	-0.0136906	0.00686527	-0.122876
420	1323	25S	1343	A1343	A1338	No					0.377	0.464673	0.531108	0.489893	0.498875	0.533554	0.453463	0.546728	0.503895	0.291	0.441	0.457189	0.48389	0.486556	0.45171	0.504196	0.485723	0.477263	0.514976	0.437337	0.43451
202	1324	25S	1344	C1344	C1339	No					0.326	0.402723	0.457927	0.404276	0.442351	0.366781	0.350563	0.467257	0.395869	0.292	0.275	0.366177	0.410682	0.350138	0.371903	0.359893	0.399326	0.401643	0.400835	0.31692	0.418639
3422	1325	25S	1345	C1345	C1340	No					-0.12	-0.122281	-0.359812	-0.609667	-0.625864	-0.682163	-0.469251	-0.405576	-0.641156	0.033	-0.348	-0.269681	-0.329052	-0.246682	-0.0749	-0.441928	-0.318021	-0.503734	-0.632463	-0.25002	-0.394284
2929	1326	25S	1346	C1346	C1341	No					-0.056	0.0839925	0.0730801	0.154266	0.220383	0.17867	0.176471	0.163182	0.202001	0.087	0.2	0.0339066	0.0881075	0.0243687	0.0421205	0.0721118	0.107089	0.0693853	0.203358	0.146573	0.173222
2366	1327	25S	1347	G1347	G1342	No					-0.013	0.0995284	0.273543	0.246261	0.387647	0.315709	0.185843	0.318092	0.262792	-0.017	0.187	0.193028	0.225169	0.134594	0.166421	0.229579	0.311366	0.232906	0.236636	0.108633	0.218059
347	1328	25S	1348	G1348	G1343	No					0.237	0.369379	0.332522	0.37266	0.310402	0.419909	0.36635	0.330277	0.374155	0.219	0.28	0.375252	0.340313	0.392064	0.304359	0.384019	0.352665	0.40281	0.419998	0.450358	0.449371
1322	1329	25S	1349	C1349	C1344	No					0.147	0.151325	0.199493	0.163808	0.136558	0.139349	0.202453	0.198918	0.152642	0.141	0.14	0.214504	0.142905	0.143555	0.125652	0.125231	0.170874	0.188138	0.107005	0.245678	0.237025
2908	1330	25S	1350	C1350	C1345	No					-0.02	0.00665865	-0.0352927	0.177969	0.0361158	0.0855566	0.16082	0.0864383	0.182253	-0.096	0.084	0.000593371	-0.0465361	-0.0342885	-0.086526	0.00461416	-0.0125339	0.0863659	0.0480915	0.0820707	0.117592
676	1331	25S	1351	G1351	G1346	No					0.314	0.333572	0.413524	0.381196	0.395362	0.409656	0.365348	0.36871	0.390024	0.262	0.23	0.380012	0.375248	0.380451	0.361432	0.387911	0.38255	0.38386	0.422356	0.341074	0.4693
2511	1332	25S	1352	U1352	U1347	No					0.075	-0.110452	-0.0276924	-0.447863	-0.281584	-0.400795	-0.238535	-0.305813	-0.413531	0.101	-0.239	-0.0671431	-0.1418	-0.0558338	0.0599224	-0.207409	-0.145173	-0.217969	-0.307592	-0.158081	-0.173263
4809	1333	25S	1353	C1353	C1348	No					-0.341	-0.467192	-0.522589	-0.497452	-0.567069	-0.525509	-0.496556	-0.511216	-0.562418	-0.421	-0.437	-0.491545	-0.43894	-0.459816	-0.408312	-0.394438	-0.459095	-0.454747	-0.455519	-0.366394	-0.477829
3447	1334	25S	1354	G1354	G1349	No					-0.095	-0.0951555	-0.111856	-0.116144	-0.115196	-0.172989	-0.250747	-0.165974	-0.180469	0.029	0.022	-0.0307982	-0.0155794	-0.0186686	-0.070492	-0.103694	-0.0382176	-0.095556	-0.0150982	-0.229188	-0.180627
4061	1335	25S	1355	G1355	G1350	No					-0.199	-0.126959	-0.240142	-0.15339	-0.199692	-0.152167	-0.112219	-0.241763	-0.22136	0.017	-0.045	-0.166187	-0.113233	-0.163511	-0.179121	-0.12813	-0.16886	-0.16442	-0.092609	-0.170141	-0.233829
3917	1336	25S	1356	G1356	G1351	No					-0.037	-0.166547	-0.308266	-0.215283	-0.231038	-0.197523	-0.243308	-0.16324	-0.203521	-0.124	-0.055	-0.359964	-0.332053	-0.424373	-0.350997	-0.333749	-0.358122	-0.291029	-0.353964	-0.406763	-0.499771
1312	1337	25S	1357	G1357	G1352	No					0.236	0.205643	0.117654	0.131503	0.0180907	0.13144	0.109395	0.0485435	0.0891292	0.116	0.088	0.157251	0.174216	0.0979891	0.10389	0.0845846	0.045251	0.133942	0.0514032	0.131189	0.0669953
3824	1338	25S	1358	C1358	C1353	No					-0.195	-0.16383	-0.182106	-0.225239	-0.188825	-0.173551	-0.133552	-0.183942	-0.10765	-0.065	-0.059	-0.254443	-0.233447	-0.269137	-0.300708	-0.231001	-0.299159	-0.290922	-0.185503	-0.167571	-0.200942
2809	1339	25S	1359	A1359	A1354	No					-0.1	-0.0579469	0.00385407	-0.022448	-0.0983785	-0.204909	0.0411945	-0.122621	-0.0786506	-0.121	-0.073	-0.0348056	-0.0550468	-0.0412283	-0.0832452	-0.092476	0.00647287	-0.068726	-0.0352761	0.0649548	0.0505693
3142	1340	25S	1360	A1360	A1355	No					-0.245	0.0879574	0.101825	0.266988	0.276649	0.265236	0.15736	0.248611	0.295212	-0.375	-0.211	0.192276	0.197866	0.230298	0.241182	0.241618	0.302399	0.221497	0.287186	0.138368	0.25576
1176	1341	25S	1361	G1361	G1356	No					0.205	0.222567	0.184012	0.246382	0.255809	0.224775	0.229093	0.225313	0.256378	0.112	0.211	0.240205	0.225921	0.275967	0.248449	0.214559	0.255115	0.237339	0.289133	0.305953	0.356243
2950	1342	25S	1362	A1362	A1357	No					-0.085	-0.00873131	0.179244	0.224677	0.263785	0.257637	0.113525	0.303087	0.310712	0.013	-0.061	0.0825507	0.0962419	0.195387	0.113812	0.172748	0.217151	0.198869	0.22672	0.143159	0.203326
1115	1343	25S	1363	G1363	G1358	No					0.237	0.199058	0.239948	0.119827	0.227582	0.239378	0.183976	0.229194	0.23395	0.38	0.326	0.209817	0.201976	0.235029	0.268713	0.238131	0.209866	0.218483	0.188905	0.210474	0.183456
3537	1344	25S	1364	C1364	C1359	No	SnoR48;SnoR106	1;D2		SnoRNA not expressed	0.032	-0.271715	-0.297153	-0.350726	-0.398023	-0.390548	-0.322392	-0.319158	-0.42675	-0.078	-0.126	-0.251032	-0.310852	-0.322164	-0.336142	-0.274878	-0.375899	-0.291565	-0.430013	-0.260683	-0.373354
4542	1345	25S	1365	C1365	C1360	No					-0.259	-0.346877	-0.564455	-0.67209	-0.576545	-0.563581	-0.50419	-0.667487	-0.766434	-0.369	-0.405	-0.528307	-0.51088	-0.515302	-0.434353	-0.524847	-0.620481	-0.628049	-0.620656	-0.641321	-0.563652
4232	1346	25S	1366	A1366	A1361	No					-0.269	-0.205616	-0.102209	-0.0483715	-0.111256	-0.0889862	-0.171016	-0.102893	-0.192878	-0.215	-0.252	-0.190332	-0.129282	-0.126502	-0.152983	-0.116854	-0.13142	-0.0830239	-0.09714	-0.156076	-0.184691
2050	1347	25S	1367	G1367	G1362	No					0.03	0.166475	0.368571	0.458542	0.441724	0.407866	0.323677	0.39546	0.435352	0.132	0.148	0.338048	0.331064	0.346631	0.353483	0.312544	0.421504	0.315922	0.391805	0.205388	0.371263
478	1348	25S	1368	G1368	G1363	No					0.468	0.443439	0.380388	0.422106	0.371695	0.41148	0.431754	0.402751	0.409074	0.49	0.48	0.447894	0.425059	0.443534	0.411128	0.42863	0.385479	0.415134	0.438829	0.442739	0.445305
360	1349	25S	1369	C1369	C1364	No					0.289	0.294188	0.256811	0.273837	0.32891	0.274543	0.296847	0.277541	0.291481	0.247	0.27	0.314411	0.329576	0.298856	0.276378	0.346486	0.322798	0.30288	0.307172	0.330594	0.300596
3103	1350	25S	1370	C1370	C1365	No					-0.117	-0.0461491	-0.0648799	-0.0236602	-0.146326	-0.0167021	-0.0340685	-0.148283	-0.046831	-0.078	0.009	-0.00995829	-0.0575674	-0.102393	-0.0953554	-0.0347852	-0.108306	-0.0266782	-0.0893845	-0.0168229	-0.0481366
3357	1351	25S	1371	U1371	U1366	No					-0.099	-0.137968	-0.164829	-0.297558	-0.302076	-0.313478	-0.188898	-0.208198	-0.227825	-0.181	-0.026	-0.177845	-0.189511	-0.1488	-0.110623	-0.208006	-0.227327	-0.161239	-0.35658	-0.165251	-0.314117
5050	1352	25S	1372	C1372	C1367	No					-0.434	-0.544616	-0.544279	-0.596238	-0.47854	-0.456952	-0.480475	-0.528776	-0.36778	-0.496	-0.665	-0.604352	-0.570621	-0.68602	-0.646542	-0.519559	-0.540578	-0.541741	-0.525272	-0.555969	-0.512294
2259	1353	25S	1373	G1373	G1368	No					0.026	0.0664511	0.0843268	-0.039335	0.0283419	-0.0026197	0.00698855	0.113992	0.0330903	-0.075	-0.055	-0.0167467	0.00747735	0.0481099	0.0219781	-0.00972144	0.0527895	0.0184491	0.0222908	0.0089122	-0.02628
2955	1354	25S	1374	A1374	A1369	No					-0.039	-0.0687866	-0.107012	-0.0879056	-0.133893	-0.193319	-0.153609	-0.0679016	-0.195494	0.024	0.012	-0.168268	-0.153116	-0.144523	-0.106113	-0.122279	-0.195161	-0.120782	-0.119226	-0.034815	-0.0473332
4389	1355	25S	1375	U1375	U1370	No					-0.316	-0.257511	-0.131094	-0.0342047	-0.039173	-0.103285	-0.0374366	-0.156917	-0.13079	-0.2	-0.207	-0.176126	-0.217451	-0.245615	-0.213866	-0.19836	-0.126613	-0.186078	-0.159512	-0.231516	-0.098312
3043	1356	25S	1376	G1376	G1371	No					-0.036	-0.0652313	-0.0198084	-0.0839865	-0.0811135	-0.066121	-0.0952179	-0.183094	-0.20136	0.004	-0.074	0.026792	-0.010719	0.0470958	-0.0841845	-0.0666171	-0.000861337	-0.0544377	0.0220656	-0.167004	0.0208107
54	1357	25S	1377	A1377	A1372	Nm	SnoR7	2			0.994	0.986179	0.991891	0.964853	0.974603	0.977506	0.981715	0.979751	0.994273	0.982	0.986	0.988908	0.986558	0.988564	0.990446	0.990571	0.989945	0.986114	0.995541	0.986774	0.991139
2551	1358	25S	1378	G1378	G1373	No					0.073	-0.022737	-0.00318591	-0.0551824	0.0715277	-0.0402224	-0.138845	0.119054	0.00347307	-0.026	-0.011	-0.0237045	-0.0453339	-0.0250008	-0.0128798	-0.0581543	-0.0749474	-0.0183882	-0.0797506	-0.0159867	-0.00453181
4095	1359	25S	1379	U1379	U1374	No					-0.144	-0.321297	-0.337088	-0.548039	-0.259293	-0.25992	-0.458321	-0.245051	-0.268345	-0.212	-0.275	-0.381021	-0.366917	-0.336516	-0.32822	-0.437121	-0.387842	-0.518052	-0.510485	-0.368153	-0.461884
4003	1360	25S	1380	A1380	A1375	No	SnoR7-1;SnoR7-2	D2		Missing D/D' box	-0.21	-0.183804	-0.112243	-0.166061	-0.0466315	-0.151337	-0.162881	-0.197531	-0.178199	-0.184	-0.221	-0.219652	-0.19313	-0.252139	-0.174268	-0.238314	-0.189413	-0.201748	-0.161462	-0.225956	-0.258958
3550	1361	25S	1381	G1381	G1376	No					-0.199	-0.0658979	0.0121951	0.029385	0.163107	0.170048	-0.0426143	0.190894	0.182065	-0.067	-0.143	-0.0783595	-0.0499771	-0.00531632	-0.0251624	0.00449329	0.0874472	0.0272065	0.07819	-0.0422835	0.014451
2434	1362	25S	1382	G1382	G1377	No					0.04	0.0290477	-0.0608549	-0.154469	-0.0868598	-0.0936854	-0.0861165	-0.0708804	-0.0839926	-0.092	0.055	0.018897	-0.0802194	-0.0615591	-0.0449839	-0.0683429	-0.150379	-0.0776869	-0.13009	-0.00799134	-0.109837
3259	1363	25S	1383	A1383	A1378	No					-0.144	-0.0433722	-0.0261838	0.0138627	-0.0108126	-0.00475083	0.053826	-0.0984715	-0.0857199	-0.022	-0.105	-0.0223654	-0.0433741	0.0322767	-0.0364513	0.0211789	-0.0265735	-0.00506267	0.00393435	-0.00750155	-0.0379151
2232	1364	25S	1384	G1384	G1379	No					0.03	0.0656619	0.259848	0.262391	0.263534	0.176195	0.179813	0.262303	0.178106	0.031	0.085	0.124347	0.181885	0.139029	0.222447	0.213927	0.247526	0.197702	0.161886	0.121179	0.221134
3145	1365	25S	1385	G1385	G1380	No					0.011	-0.0627266	-0.0810758	0.159244	-0.0932674	0.0849495	0.0387577	0.022425	0.124812	-0.048	-0.038	0.0195678	0.0591812	-0.0303809	0.00158331	0.12914	0.00900472	0.0872002	0.0326661	0.0119487	0.0352248
858	1366	25S	1386	G1386	G1381	No					0.289	0.238739	0.236319	0.278049	0.170458	0.225323	0.27951	0.209088	0.261149	0.337	0.301	0.255741	0.214087	0.196023	0.266788	0.260271	0.20874	0.275154	0.137619	0.306307	0.274364
4867	1367	25S	1387	C1387	C1382	No					-0.261	-0.3931	-0.748855	-0.238363	-0.640037	-0.396695	-0.321173	-0.504576	-0.39101	-0.287	-0.287	-0.429911	-0.401796	-0.331373	-0.401111	-0.286247	-0.381246	-0.31841	-0.397686	-0.22372	-0.315188
1360	1368	25S	1388	G1388	G1383	No					0.099	0.149997	0.181054	0.0346021	-0.0498743	-0.134235	0.085084	-0.0214859	-0.0666322	0.195	0.136	0.204765	0.125354	0.129545	0.162319	-0.02848	0.108555	0.0595971	0.135542	0.186204	0.245445
3612	1369	25S	1389	C1389	C1384	No					-0.196	-0.0772692	-0.168379	-0.14661	-0.155329	-0.182994	-0.0715403	-0.217998	-0.167261	-0.312	-0.141	-0.149138	-0.134565	-0.166681	-0.261183	-0.224958	-0.0750853	-0.159721	0.0566628	0.00706182	-0.0081317
3055	1370	25S	1390	G1390	G1385	No					-0.138	-0.0548238	0.156599	-0.0151088	0.131232	0.0502948	-0.00372906	0.00509242	0.0528101	0.028	-0.025	-0.0975806	-0.0422927	-0.004669	-0.0566868	-0.0332266	0.00519036	-0.0387222	0.027705	-0.0979916	0.00119867
2061	1371	25S	1391	G1391	G1386	No					0.037	-0.00243503	0.175411	-0.172055	-0.0243136	-0.117197	-0.173791	-0.0582291	-0.231623	0.031	-0.109	0.0393658	0.0782277	0.0962686	0.153168	-0.0973172	-0.0376586	-0.0481123	-0.120151	-0.0769951	-0.0847682
5233	1372	25S	1392	C1392	C1387	No					-0.368	-0.553241	-1.63973	-0.90402	-1.07578	-0.929017	-0.743852	-0.939098	-0.853673	-0.562	-0.506	-0.98076	-0.893852	-0.817534	-1.06529	-0.726846	-1.06035	-0.887918	-0.899043	-0.698977	-1.57326
2069	1373	25S	1393	G1393	G1388	No					0.072	0.0685861	0.361101	0.201008	0.346723	0.358854	0.0751369	0.295966	0.324797	-0.062	0.075	0.211676	0.198843	0.159467	0.241963	0.183416	0.252924	0.218387	0.201275	-0.0501722	0.166218
404	1374	25S	1394	G1394	G1389	No					0.284	0.371823	0.472792	0.409836	0.449307	0.428883	0.347594	0.474731	0.42643	0.332	0.321	0.380788	0.394897	0.330208	0.413827	0.414738	0.427917	0.413793	0.370081	0.385966	0.443401
1786	1375	25S	1395	U1395	U1390	No					0.128	0.117257	0.0973468	0.0360627	0.127111	0.0412973	0.0688821	0.0684713	0.0266854	0.127	0.11	0.101354	0.0550405	0.1166	0.0863631	0.0711058	0.0596857	0.0466034	0.0674536	0.105937	0.0728035
2864	1376	25S	1396	C1396	C1391	No					-0.046	-0.0112905	0.0129022	0.0549273	-0.0138099	0.0425757	0.102382	-0.00113507	0.0249854	-0.043	0.1	0.0318252	0.0619717	0.040013	-0.0105546	0.0391441	0.0504464	0.0308112	0.172119	0.0136199	0.0238305
549	1377	25S	1397	G1397	G1392	No					0.295	0.353877	0.518418	0.363294	0.472806	0.436097	0.366821	0.457686	0.419118	0.421	0.338	0.44545	0.414501	0.346245	0.436	0.387916	0.398539	0.381218	0.395609	0.329201	0.462645
3340	1378	25S	1398	C1398	C1393	No					-0.1	-0.120198	-0.0761392	-0.171725	-0.106076	-0.137344	-0.229183	-0.0111907	-0.142625	-0.014	-0.136	-0.110503	-0.120044	-0.219131	-0.165649	-0.194595	-0.210667	-0.166417	-0.250522	-0.140599	-0.0421728
5283	1379	25S	1399	U1399	U1394	No					-0.695	-0.908899	-1.09473	-0.749562	-0.748674	-0.757541	-0.657132	-0.759556	-0.765012	-0.703	-0.782	-0.873577	-0.952263	-0.805642	-0.9333	-0.837608	-0.847988	-0.853036	-0.780599	-0.784635	-0.813443
910	1380	25S	1400	G1400	G1395	No					0.209	0.248158	0.313001	0.191902	0.19964	0.176545	0.22978	0.221997	0.162977	0.232	0.104	0.29536	0.264065	0.242887	0.241501	0.204176	0.3008	0.220649	0.202363	0.316172	0.388253
3325	1381	25S	1401	C1401	C1396	No					-0.13	-0.115129	-0.0764241	-0.121975	-0.129351	-0.0992447	-0.092042	-0.232708	-0.066838	-0.088	-0.033	-0.106243	-0.110359	-0.0771293	-0.0975955	-0.0800816	-0.0580908	-0.142066	-0.101095	-0.211473	-0.0282834
3139	1382	25S	1402	A1402	A1397	No					-0.122	-0.104166	0.0307123	-0.0668337	-0.105927	-0.170396	-0.0687705	-0.150068	-0.0641399	-0.4	-0.169	-0.0646611	-0.0786822	-0.115763	-0.029365	-0.0185231	-0.0812353	-0.0288055	-0.13925	-0.179467	-0.155603
256	1383	25S	1403	A1403	A1398	No					0.281	0.378345	0.515875	0.480324	0.447298	0.401645	0.412255	0.346165	0.393916	0.27	0.276	0.445115	0.451274	0.41813	0.48442	0.440263	0.401764	0.438567	0.461891	0.3466	0.457484
185	1384	25S	1404	A1404	A1399	No					0.334	0.441526	0.548305	0.493422	0.468729	0.487964	0.438137	0.42662	0.433516	0.288	0.355	0.468085	0.516688	0.500516	0.481845	0.486075	0.509473	0.507844	0.505579	0.42375	0.539608
496	1385	25S	1405	A1405	A1400	No					0.47	0.571835	0.658482	0.643572	0.582322	0.592316	0.633336	0.592183	0.549166	0.532	0.542	0.626093	0.630822	0.584008	0.633213	0.631308	0.620097	0.625271	0.639867	0.591779	0.628422
1634	1386	25S	1406	C1406	C1401	No					0.075	0.13973	0.213123	0.0948832	0.114962	0.0782516	0.0512164	0.0900838	0.0503496	0.135	0.046	0.130708	0.123529	0.110844	0.11764	0.0664866	0.106295	0.130619	0.11383	0.134521	0.214771
5012	1387	25S	1407	C1407	C1402	No					-0.297	-0.555756	-1.00178	-0.827971	-0.870983	-0.804909	-0.587519	-0.770497	-0.739771	-0.362	-0.437	-0.748878	-0.715945	-0.664318	-0.813487	-0.66011	-0.854251	-0.594108	-0.73008	-0.428464	-0.772953
5100	1388	25S	1408	U1408	U1403	No					-0.415	-0.593811	-0.999899	-0.921102	-1.13054	-0.93215	-0.71209	-0.807602	-0.933189	-0.454	-0.504	-0.813584	-0.854795	-0.590174	-0.892048	-0.834966	-0.792879	-0.906193	-0.830902	-0.590021	-0.895792
3684	1389	25S	1409	A1409	A1404	No					-0.203	-0.0524833	0.0389541	-0.0931002	0.11835	-0.0165693	-0.141025	0.0836961	0.0873606	0.088	-0.198	-0.149698	-0.111304	-0.128215	0.0250916	-0.140719	0.0111284	-0.0545407	0.00275588	-0.0191621	-0.0768688
1845	1390	25S	1410	G1410	G1405	No					0.08	0.0956143	0.377407	0.328674	0.423475	0.324211	0.178619	0.327746	0.340085	0.04	0.172	0.301874	0.302708	0.184772	0.283249	0.194507	0.235921	0.233355	0.244874	0.0189114	0.17895
3364	1391	25S	1411	G1411	G1406	No					-0.05	-0.0692298	-0.0705852	0.0362103	0.0439236	0.0661197	-0.0352594	0.0142565	0.0319289	-0.148	0.106	-0.0898603	-0.0787372	-0.0860402	-0.0858575	-0.0397566	-0.0522526	-0.0961516	-0.0530174	-0.138269	-0.108772
857	1392	25S	1412	G1412	G1407	No					0.278	0.290448	0.237704	0.211479	0.181206	0.205979	0.260951	0.234762	0.12082	0.22	0.197	0.261384	0.270952	0.225131	0.329006	0.314383	0.236639	0.22072	0.201942	0.173315	0.269433
4871	1393	25S	1413	C1413	C1408	No					-0.395	-0.417398	-0.593328	-0.311609	-0.408483	-0.283366	-0.342577	-0.460934	-0.386169	-0.427	-0.405	-0.39485	-0.506271	-0.480553	-0.525548	-0.319892	-0.453344	-0.388515	-0.459174	-0.362923	-0.402523
1429	1394	25S	1414	G1414	G1409	No					0.088	0.126624	0.231824	0.0799898	0.189536	0.0599289	0.0884461	0.0959308	0.0341422	0.037	0.093	0.209452	0.169875	0.200341	0.226935	0.127903	0.114672	0.0759909	0.0408269	0.100434	0.139021
5112	1395	25S	1415	C1415	C1410	No					-0.47	-0.596697	-0.724721	-0.587619	-0.504184	-0.52301	-0.548492	-0.428792	-0.357217	-0.521	-0.573	-0.730299	-0.685305	-0.668857	-0.797277	-0.558999	-0.580316	-0.558332	-0.583019	-0.510191	-0.647406
1317	1396	25S	1416	G1416	G1411	No					0.158	0.112294	0.296225	0.08367	0.189807	0.178614	0.142546	0.180303	0.229107	0.334	0.088	0.216293	0.228895	0.191575	0.142794	0.133595	0.150771	0.177341	0.191402	0.12233	0.232764
2054	1397	25S	1417	A1417	A1412	No					0.101	0.123184	0.270775	0.314133	0.32381	0.331939	0.225305	0.270249	0.388499	0.096	0.119	0.171051	0.258942	0.209324	0.237295	0.179845	0.278709	0.26277	0.276068	0.133898	0.241123
363	1398	25S	1418	G1418	G1413	No					0.568	0.607014	0.673341	0.630483	0.672361	0.62352	0.576874	0.608001	0.665096	0.522	0.542	0.638239	0.632494	0.612248	0.636535	0.589722	0.627872	0.659566	0.672573	0.579399	0.593935
454	1399	25S	1419	C1419	G1414	No					0.346	0.371744	0.163439	0.296181	0.250343	0.31999	0.291259	0.265711	0.312276	0.429	0.526	0.25754	0.310005	0.329885	0.232293	0.290485	0.347621	0.293976	0.314452	0.395731	0.25992
3584	1400	25S	1420	C1420	C1415	No					-0.112	-0.138742	-0.501413	-0.824829	-0.852862	-0.74072	-0.523609	-0.599937	-0.920894	-0.297	0.01	-0.357263	-0.386376	-0.34141	-0.0856626	-0.423651	-0.540811	-0.481151	-0.72109	-0.220088	-0.649169
2951	1401	25S	1421	C1421	G1416	No					-0.053	-0.0301234	0.0111568	0.117071	-0.00955691	0.0472653	0.115564	0.084111	0.0935709	0.087	0.014	0.0613327	-0.0432229	-0.0754294	-0.0674251	0.0431715	-0.0117908	0.0258891	0.0201077	0.0903463	0.276897
350	1402	25S	1422	G1422	-	No					0.305	0.400552	0.681384	0.62596	0.586909	0.599741	0.494603	0.632399	0.609995	0.302	0.314	0.533895	0.580894	0.5801	0.580614	0.577683	0.621835	0.566759	0.627704	0.457364	0.587622
4284	1403	25S	1423	G1423	-	No					-0.21	-0.231025	-0.211519	-0.0861382	-0.208971	-0.114121	-0.0167873	-0.175157	-0.228578	0.015	-0.191	-0.103557	-0.16411	-0.151326	-0.23596	-0.118103	-0.158066	-0.144242	-0.0805377	-0.153214	-0.132113
2580	1404	25S	1424	G1424	-	No					0.134	0.0307245	-0.314146	-0.216893	-0.410194	-0.328188	-0.0785414	-0.331672	-0.358839	-0.114	0.047	-0.0845725	-0.226638	-0.127705	-0.288606	-0.217342	-0.241993	-0.235322	-0.326932	-0.0849997	-0.20614
4891	1405	25S	1425	C1425	C1417	No					-0.406	-0.453309	-0.551956	-0.423084	-0.447962	-0.466216	-0.365173	-0.650629	-0.398857	-0.458	-0.513	-0.488927	-0.474663	-0.43432	-0.497068	-0.447141	-0.407973	-0.477453	-0.209572	-0.333167	-0.33824
3490	1406	25S	1426	G1426	G1418	No					-0.256	-0.024067	0.0509383	0.135183	0.0857446	0.111999	-0.0313924	0.126818	0.124533	-0.11	-0.217	-0.00372461	0.0676682	0.0551896	0.0535157	0.00242422	0.070615	0.0450067	0.102734	-0.13391	0.0519956
1094	1407	25S	1427	G1427	G1419	No					0.268	0.18382	0.281633	0.22214	0.212498	0.145349	0.239057	0.206346	0.22584	0.176	0.118	0.250069	0.284304	0.149866	0.255196	0.193237	0.189874	0.190691	0.141492	0.136959	0.222793
3223	1408	25S	1428	A1428	A1420	No					-0.16	-0.0627597	0.159127	0.0909337	0.0567261	0.0616818	-0.040645	-0.00839445	-0.0221019	-0.22	-0.128	-0.000364764	-0.0375599	-0.049365	0.0095998	-0.0184538	0.0751707	0.0238135	0.0147231	-0.141257	0.0605019
1406	1409	25S	1429	G1429	G1421	No					0.076	0.162547	0.23684	-0.0245685	0.124304	0.0267772	-0.0431147	0.117993	-0.0876427	0.185	0.136	0.0843238	0.157964	0.172305	0.223676	0.110843	0.15218	0.0740355	0.0171751	0.110337	0.0962887
4916	1410	25S	1430	C1430	C1422	No					-0.257	-0.450725	-0.699352	-0.499029	-0.351999	-0.415221	-0.421591	-0.451952	-0.438202	-0.3	-0.304	-0.537647	-0.476316	-0.476976	-0.549765	-0.363837	-0.478282	-0.408237	-0.277783	-0.219715	-0.543829
1266	1411	25S	1431	G1431	G1423	No					0.143	0.234643	0.408776	0.364252	0.458583	0.386739	0.280495	0.40328	0.482237	0.172	0.203	0.351728	0.358217	0.37001	0.370925	0.338429	0.373089	0.343125	0.3099	0.145692	0.299345
762	1412	25S	1432	G1432	G1424	No					0.308	0.363826	0.330239	0.368942	0.341851	0.298494	0.368733	0.34332	0.359848	0.224	0.396	0.327662	0.347256	0.278535	0.312875	0.311323	0.250005	0.348079	0.296301	0.262803	0.276586
1980	1413	25S	1433	C1433	C1425	No					0.174	0.0242501	-0.00675878	-0.0755143	-0.108681	-0.0484501	-0.0269099	-0.0908732	-0.110523	0.183	0.1	0.0837313	0.0373153	0.00883463	0.0539262	-0.0372484	-0.10049	-0.0203926	-0.10088	-0.0307484	-0.0513868
3705	1414	25S	1434	C1434	C1426	No					-0.154	-0.0589452	-0.183802	-0.119925	-0.211636	-0.125911	-0.0106312	-0.142201	-0.0389535	-0.02	-0.095	-0.097348	-0.0738953	-0.141355	-0.20004	-0.119933	-0.166737	-0.124856	-0.0523259	-0.16678	-0.123795
807	1415	25S	1435	G1435	G1427	No					0.25	0.334936	0.296089	0.320258	0.322427	0.329392	0.306728	0.285408	0.364393	0.179	0.296	0.287682	0.275854	0.25727	0.240286	0.262451	0.262553	0.269438	0.248245	0.23059	0.307692
1676	1416	25S	1436	U1436	U1428	No					0.1	0.0938169	0.134778	-0.109598	-0.145997	-0.224783	-0.0410592	-0.0288151	-0.329905	0.121	-0.04	0.133688	0.0473081	0.083094	0.186486	-0.0632403	0.0154149	-0.0760578	-0.12365	0.0687674	0.0667781
4895	1417	25S	1437	C1437	C1429	No					-0.453	-0.454774	-0.538078	-0.398758	-0.387032	-0.261527	-0.419219	-0.408007	-0.432054	-0.462	-0.469	-0.431536	-0.414963	-0.369075	-0.414016	-0.344764	-0.334004	-0.38874	-0.293901	-0.216285	-0.390798
4387	1418	25S	1438	G1438	G1430	No					-0.178	-0.311575	-0.359978	-0.238701	-0.217908	-0.249166	-0.301673	-0.27239	-0.203092	-0.258	-0.251	-0.462979	-0.412777	-0.418161	-0.408319	-0.360918	-0.290475	-0.326037	-0.315306	-0.269605	-0.373682
1164	1419	25S	1439	G1439	G1431	No	SnoR73.1	1		Poor pairing	0.192	0.193077	0.288916	0.204649	0.236871	0.183656	0.230488	0.197617	0.229397	0.263	0.276	0.226786	0.244895	0.262743	0.197581	0.217667	0.229123	0.278667	0.267159	0.237857	0.274975
4880	1420	25S	1440	U1440	U1432	No					-0.409	-0.421119	-0.423414	-0.250199	-0.191633	-0.251697	-0.304961	-0.249188	-0.145038	-0.352	-0.294	-0.318344	-0.385351	-0.303012	-0.347538	-0.26064	-0.300621	-0.28617	-0.236949	-0.247608	-0.284916
2983	1421	25S	1441	G1441	G1433	No					-0.053	-0.109047	-0.0815096	-0.137323	-0.144477	-0.0717667	-0.0826552	-0.0887899	-0.0843158	-0.03	-0.045	-0.0417325	-0.0740264	-0.0152545	0.0553012	-0.0479452	-0.0546457	-0.0423701	-0.191663	-0.0170027	-0.127436
2994	1422	25S	1442	C1442	C1434	No					0.059	-0.0711116	-0.194478	-0.15449	-0.306014	-0.12217	-0.1103	-0.150373	-0.193722	-0.081	-0.057	-0.263974	-0.220618	-0.169632	-0.16983	-0.148432	-0.1546	-0.294975	-0.14038	-0.206391	-0.21253
4562	1423	25S	1443	A1443	A1435	No					-0.408	-0.251954	-0.0893893	-0.147163	-0.112197	-0.18958	-0.274154	-0.125932	-0.0676386	-0.343	-0.4	-0.224216	-0.220083	-0.294368	-0.24696	-0.245671	-0.233703	-0.126662	-0.233628	-0.324703	-0.180048
625	1424	25S	1444	G1444	G1436	No					0.353	0.469961	0.535667	0.448721	0.573388	0.487776	0.424848	0.536643	0.504763	0.316	0.424	0.519338	0.537696	0.437747	0.469812	0.461928	0.484516	0.487906	0.526855	0.440827	0.477293
1666	1425	25S	1445	A1445	A1437	No					0.092	0.18404	0.197548	0.0930567	0.23814	0.222297	0.0415442	0.196191	0.217798	0.157	0.071	0.171049	0.204249	0.107303	0.12453	0.142426	0.147079	0.195355	0.200784	0.152757	0.267971
1859	1426	25S	1446	U1446	U1438	No					0.044	0.0994785	0.242901	0.131863	0.219692	0.0898917	0.0441532	0.115743	0.113981	0.024	-0.052	0.148445	0.167956	0.148724	0.162293	0.139271	0.124426	0.160008	0.116614	0.129867	0.247234
55	1427	25S	1447	C1447	C1439	Nm	U24;AtU24;U24-1;U24-2	2;D1;D2			0.957	0.943859	0.927296	0.915114	0.928812	0.922008	0.933668	0.928926	0.929917	0.944	0.932	0.931952	0.935806	0.944222	0.94071	0.942897	0.939669	0.9392	0.936608	0.726768	0.67027
5004	1428	25S	1448	U1448	U1440	No					-0.415	-0.576353	-0.825358	-0.881965	-0.906888	-0.873479	-0.678097	-0.874205	-1.02471	-0.332	-0.403	-0.682004	-0.780464	-0.71686	-0.775296	-0.747597	-0.836216	-0.766305	-0.870709	-0.452786	-0.67453
3921	1429	25S	1449	U1449	U1441	No					-0.146	-0.240638	-0.0283005	-0.0264611	0.0499064	-0.0908611	-0.0585885	-0.0206521	-0.0267702	-0.231	-0.13	-0.168231	-0.190264	-0.130959	-0.153943	-0.055654	-0.149394	-0.115864	-0.141039	-0.14288	-0.0949158
2504	1430	25S	1450	G1450	G1442	No					-0.043	0.0659969	0.177626	0.131678	0.130911	0.133936	0.113775	0.183647	0.159925	0.122	0.016	0.064552	0.123721	0.0920743	0.15949	0.080799	0.144738	0.0950252	0.12264	0.00507149	0.139268
3588	1431	25S	1451	G1451	G1443	No					-0.039	-0.202835	-0.324553	-0.231361	-0.380006	-0.295349	-0.222806	-0.303951	-0.399552	-0.189	-0.048	-0.202864	-0.251276	-0.173384	-0.21975	-0.167473	-0.269428	-0.237384	-0.287645	-0.157196	-0.294136
4353	1432	25S	1452	U1452	U1444	No					-0.257	-0.266789	-0.301453	-0.128967	-0.296575	-0.135448	-0.181166	-0.281693	-0.189991	-0.362	-0.205	-0.235488	-0.229954	-0.213806	-0.214019	-0.100665	-0.14913	-0.191773	-0.192195	-0.219862	-0.223167
4543	1433	25S	1453	G1453	G1445	No	SnoR19	2		Poor pairing	-0.25	-0.265798	-0.439092	-0.27395	-0.329622	-0.306	-0.205377	-0.285663	-0.227514	-0.312	-0.25	-0.344631	-0.285782	-0.214904	-0.251107	-0.241594	-0.194559	-0.312578	-0.221524	-0.238231	-0.299384
1950	1434	25S	1454	G1454	G1446	No	SnoR113	5		Unknown	0.075	0.100379	0.0787805	0.0560248	0.0592375	0.0769845	0.0603498	0.0951829	0.0747015	0.13	0.068	0.140725	0.13359	0.0954912	0.103143	0.016661	0.12695	0.137671	0.068326	0.15065	0.170031
3858	1435	25S	1455	U1455	U1447	No					-0.213	-0.192121	-0.284057	-0.280324	-0.291318	-0.260322	-0.187657	-0.266283	-0.250936	-0.138	-0.329	-0.22567	-0.240217	-0.274096	-0.337174	-0.344564	-0.336468	-0.304789	-0.180153	-0.157409	-0.169675
5159	1436	25S	1456	A1456	A1448	No					-0.659	-0.579968	-0.51245	-0.437226	-0.37132	-0.435305	-0.485938	-0.537645	-0.412859	-0.42	-0.544	-0.531019	-0.560692	-0.523088	-0.536217	-0.535971	-0.5006	-0.558322	-0.44922	-0.404473	-0.502659
1300	1437	25S	1457	G1457	G1449	No					0.17	0.152372	0.346931	0.227125	0.309049	0.281802	0.124048	0.321686	0.19571	0.14	0.112	0.22367	0.228646	0.180267	0.249872	0.154923	0.258317	0.29012	0.216932	0.231577	0.307219
4188	1438	25S	1458	U1458	U1450	No					-0.213	-0.271608	-0.294039	-0.351484	-0.316268	-0.35278	-0.357972	-0.333926	-0.199487	-0.459	-0.183	-0.3083	-0.309802	-0.291009	-0.314767	-0.311975	-0.381094	-0.331764	-0.342695	-0.315675	-0.315297
56	1439	25S	1459	A1459	A1451	Nm	U24;AtU24;U24-1;U24-2	2;D1;D2			0.986	0.985491	0.987577	0.984794	0.988938	0.988762	0.974363	0.991831	0.984023	1	0.962	0.987807	0.987119	0.987336	0.989332	0.985293	0.989243	0.986836	0.980922	0.838903	0.80871
57	1440	25S	1460	G1460	G1452	Nm	U24	2;			0.992	0.983564	0.988327	0.989749	0.992732	0.986966	0.98578	0.989984	0.994451	0.993	0.987	0.993894	0.986721	0.989011	0.986204	0.990212	0.981268	0.986104	0.989425	0.935562	0.89287
5087	1441	25S	1461	C1461	C1453	No					-0.382	-0.542644	-0.884691	-0.757324	-0.77324	-0.777837	-0.560716	-0.867921	-0.926111	-0.531	-0.678	-0.628978	-0.599397	-0.551384	-0.680398	-0.472573	-0.754945	-0.811287	-0.83547	-0.969072	-0.797348
3799	1442	25S	1462	A1462	A1454	No					-0.278	-0.129449	-0.124527	-0.18121	-0.289433	-0.200347	-0.160602	-0.296116	-0.232907	-0.35	-0.085	-0.145083	-0.0951058	-0.2671	-0.239286	-0.123055	-0.195899	-0.21504	-0.236447	-0.251181	-0.221769
2247	1443	25S	1463	A1463	A1455	No					-0.001	0.0444567	0.173811	0.153563	0.193442	0.105675	0.10206	0.187927	0.14358	0.296	0.125	0.0809144	0.0712897	0.0855622	0.16673	0.0879119	0.114432	0.194978	0.128763	0.129719	0.189856
3494	1444	25S	1464	A1464	A1456	No					-0.143	-0.176284	-0.0476923	-0.111664	-0.0934006	-0.136925	-0.0944993	-0.0455885	-0.0451977	-0.119	-0.173	-0.135821	-0.127764	-0.184211	-0.181235	-0.254609	-0.130229	-0.0241351	-0.129022	-0.00118022	-0.0606318
4537	1445	25S	1465	U1465	U1457	No					-0.32	-0.375359	-0.180998	-0.247493	-0.244486	-0.278245	-0.280988	-0.209249	-0.276341	-0.382	-0.249	-0.380242	-0.364135	-0.43499	-0.331537	-0.422041	-0.3173	-0.340192	-0.307496	-0.23489	-0.201904
2849	1446	25S	1466	A1466	A1458	No					-0.045	0.0451663	0.0436746	0.0423851	0.0615751	0.0777414	0.0692536	0.0988717	0.0923884	-0.136	0.149	0.0606209	0.0384404	0.0820821	0.0360989	0.0171919	0.0941749	0.107467	0.164846	0.105004	0.0877631
1639	1447	25S	1467	U1467	U1459	No	SnoR28-1a	D2		Poor pairing	0.133	0.204158	0.226806	0.30172	0.28242	0.27599	0.230762	0.289985	0.336654	0.225	0.115	0.226918	0.247632	0.257342	0.192601	0.231152	0.27891	0.303305	0.327487	0.293493	0.347046
2526	1448	25S	1468	U1468	U1460	No					0.07	0.0267867	-0.00995272	0.093827	-0.0316799	-0.0051238	0.0514625	-0.0981296	0.0210297	0.129	0.019	0.00836969	-0.00207789	0.00656982	0.00110116	0.0997781	0.00862706	-0.0101017	0.023945	0.0850405	0.0728844
3228	1449	25S	1469	C1469	C1461	No					-0.111	-0.0209402	-0.119628	-0.0786327	-0.0360053	-0.00599858	0.031717	-0.112818	-0.116197	-0.276	-0.175	-0.0870928	-0.088123	-0.0844277	-0.186477	-0.0213111	-0.148601	-0.202751	-0.0106758	-0.196825	-0.0779646
3025	1450	25S	1470	A1470	A1462	No					-0.084	1.39936e-05	-0.039994	-0.058527	-0.122645	-0.12712	-0.0396777	-0.165628	-0.0894597	-0.134	-0.152	-0.0735586	-0.0136185	-0.0681892	-0.104359	0.0162686	-0.109465	-0.0323926	-0.0538321	-0.109491	-0.0905916
4684	1451	25S	1471	A1471	A1463	No					-0.468	-0.525654	-0.536527	-0.903522	-1.02755	-0.989231	-0.89116	-0.774462	-1.2666	-0.385	-0.88	-0.484178	-0.705135	-0.510487	-0.131219	-0.870936	-0.517915	-0.863389	-1.09641	-0.717539	-0.981221
1848	1452	25S	1472	A1472	A1464	No					0.12	0.109418	0.0957614	0.0822396	0.108831	0.0417946	0.0453781	0.106366	0.0197721	0.274	0.103	0.0348088	0.0882462	0.0274681	0.00749145	0.06373	-0.0142971	0.122205	0.0294104	0.100931	0.12206
151	1453	25S	1473	U1473	U1465	No					0.408	0.394486	0.393939	0.436612	0.5199	0.487553	0.390696	0.486854	0.539997	0.395	0.433	0.406284	0.439054	0.444348	0.369193	0.406444	0.412876	0.454955	0.509087	0.440479	0.481438
2120	1454	25S	1474	G1474	G1466	No					0.068	0.0946721	0.112455	-0.00438965	0.175311	0.119236	0.0533568	0.135602	0.179345	0.16	0.146	0.105991	0.0373214	0.116836	0.104319	0.075915	0.0867826	0.0236269	0.126472	0.0188005	0.0232362
4876	1455	25S	1475	A1475	A1467	No					-0.469	-0.353972	-0.227976	-0.161332	-0.0165089	-0.0339266	-0.312737	-0.096997	0.0702332	-0.613	-0.147	-0.313823	-0.207591	-0.283597	-0.288064	-0.266692	-0.142793	-0.164583	-0.134597	-0.305097	-0.192516
1652	1456	25S	1476	G1476	G1468	No					0.146	0.0912465	0.240828	0.270033	0.277498	0.303675	0.205912	0.201036	0.295654	0.081	0.203	0.233262	0.263359	0.202403	0.152526	0.205303	0.2175	0.261456	0.240726	0.216853	0.257306
2523	1457	25S	1477	A1477	A1469	No					0.129	0.0337016	-0.033577	0.138501	0.0646904	0.117694	0.111851	0.10794	0.131371	-0.039	0.155	0.0188374	0.029702	0.0604879	0.00578643	0.101022	0.0702644	0.0544689	0.0855441	0.0320197	-0.0084528
2630	1458	25S	1478	A1478	A1470	No					0.009	0.0203509	-0.0690865	0.0137426	-0.121307	-0.0260129	0.0743047	-0.0766174	-0.0531888	0.093	0.057	0.0463828	-0.0583765	0.0142278	0.0311386	0.0575826	0.0545767	0.0119216	-0.107159	0.0140825	0.00751022
58	1459	25S	1479	C1479	C1471	Nm	SnoR147	6			0.863	0.803544	0.813592	0.611023	0.60723	0.570024	0.767916	0.753055	0.693068	0.87	0.899	0.798506	0.800975	0.811671	0.850517	0.802333	0.810869	0.806962	0.770825	0.824825	0.772351
4689	1460	25S	1480	U1480	U1472	No					-0.339	-0.401109	-0.585967	-0.535362	-0.638842	-0.66209	-0.5052	-0.68502	-0.586566	-0.433	-0.646	-0.617607	-0.550153	-0.570579	-0.686298	-0.561244	-0.814791	-0.575426	-0.667788	-0.537965	-0.583029
308	1461	25S	1481	U1481	U1473	No					0.353	0.444313	0.467514	0.303347	0.417979	0.421208	0.289606	0.394283	0.353402	0.527	0.44	0.394354	0.386381	0.394536	0.372844	0.356473	0.369255	0.406812	0.432007	0.410468	0.460527
5099	1462	25S	1482	U1482	U1474	No					-0.639	-0.477414	-0.446232	-0.450664	-0.487603	-0.330049	-0.414422	-0.499773	-0.413049	-0.435	-0.554	-0.397759	-0.449088	-0.455836	-0.46958	-0.447354	-0.3908	-0.438283	-0.353819	-0.473104	-0.398925
1834	1463	25S	1483	G1483	G1475	No					0.154	0.00340519	0.17524	0.00528443	0.0767435	0.0480586	0.0223175	0.0978992	-0.0558949	0.173	-0.044	0.0325633	0.0960437	0.0307915	0.102531	0.06021	0.0959894	0.0331694	0.00129955	-0.0344764	0.0248808
3495	1464	25S	1484	A1484	A1476	No					-0.136	-0.169783	-0.212233	-0.225432	-0.236429	-0.257612	-0.191424	-0.288065	-0.333224	-0.143	-0.227	-0.131429	-0.149591	-0.103225	-0.120889	-0.222419	-0.137138	-0.292614	-0.208514	-0.169511	-0.250401
4862	1465	25S	1485	A1485	A1477	No					-0.326	-0.36119	-0.622465	-0.174676	-0.483114	-0.306099	-0.161272	-0.329599	-0.203664	-0.362	-0.193	-0.383038	-0.484279	-0.41084	-0.503692	-0.351442	-0.425633	-0.347443	-0.391261	-0.19659	-0.332887
2483	1466	25S	1486	G1486	G1478	No					0.028	0.0732322	0.207974	0.216254	0.313997	0.241308	0.118147	0.257074	0.251043	-0.159	0.218	0.113229	0.195029	0.101807	0.215397	0.152322	0.233706	0.203332	0.237972	0.150347	0.192043
617	1467	25S	1487	G1487	G1479	No					0.358	0.293681	0.282816	0.322432	0.304759	0.260986	0.262295	0.335711	0.352531	0.389	0.465	0.354874	0.339535	0.34708	0.300668	0.296053	0.30007	0.320111	0.358484	0.375972	0.314789
1772	1468	25S	1488	C1488	C1480	No					0.17	0.163301	-0.0602247	-0.0823111	-0.0202565	-0.104398	-0.00382979	-0.0590366	-0.0894832	0.07	0.159	-0.0572391	-0.0868877	-0.0416449	-0.0118525	-0.0545001	-0.173436	0.0280024	-0.0981062	0.126532	-0.0848047
3895	1469	25S	1489	C1489	C1481	No					-0.126	-0.130618	-0.194772	-0.0301141	0.00635324	-0.0199338	-0.065897	-0.0151303	-0.00642651	-0.144	-0.226	-0.182534	-0.144059	-0.14875	-0.226931	-0.104915	-0.163127	-0.200095	-0.102665	-0.181234	-0.125315
757	1470	25S	1490	G1490	G1482	No					0.278	0.313708	0.342853	0.247633	0.29263	0.279552	0.239242	0.256669	0.287106	0.268	0.278	0.333423	0.328248	0.320558	0.316996	0.348371	0.35695	0.309126	0.27047	0.221768	0.301879
970	1471	25S	1491	A1491	A1483	No					0.266	0.174769	0.244929	0.175359	0.213455	0.249715	0.193958	0.189479	0.194131	0.236	0.266	0.238656	0.284649	0.270113	0.242981	0.234674	0.225949	0.187967	0.198317	0.172048	0.203597
5198	1472	25S	1492	A1492	A1484	No					-0.762	-0.654973	-0.40457	-0.433097	-0.327738	-0.395167	-0.513411	-0.40978	-0.386611	-0.676	-0.958	-0.373935	-0.327966	-0.418327	-0.379746	-0.346184	-0.214374	-0.327623	-0.300302	-0.552154	-0.276292
1573	1473	25S	1493	G1493	G1485	No					0.13	0.103215	0.150591	0.00725756	0.086033	0.00312411	0.0359691	0.148711	-0.0159654	0.189	0.162	0.148239	0.127873	0.130891	0.202286	0.0726118	0.0971873	0.0892565	0.0840393	0.0788586	0.108735
3489	1474	25S	1494	A1494	A1486	No					-0.122	-0.105324	-0.0296399	-0.0222149	-0.0762426	-0.0783009	-0.0826403	-0.056383	-0.0604234	0.052	-0.039	-0.111335	-0.143075	-0.0216772	-0.111994	-0.158109	-0.00777448	-0.0434874	-0.0582815	-0.0133082	-0.0884922
2426	1475	25S	1495	G1495	G1487	No					0.003	0.0669051	0.0886424	0.0765309	0.00325271	0.0875699	0.0534481	-0.00192233	0.0840296	-0.044	0.068	0.0174694	0.0249524	0.0158586	0.0123539	0.0154874	0.0782421	0.0425762	0.0362907	0.0687286	0.069983
3928	1476	25S	1496	G1496	G1488	No					-0.062	-0.138706	-0.435358	-0.232634	-0.365549	-0.217321	-0.176289	-0.293866	-0.251255	0.031	0.208	-0.369332	-0.399794	-0.385427	-0.405865	-0.324121	-0.384077	-0.199901	-0.316944	-0.0479891	-0.325074
3871	1477	25S	1497	G1497	G1489	No					-0.114	-0.213206	-0.15073	-0.132908	-0.0753153	-0.0870439	-0.116203	-0.0526003	0.0178356	-0.17	-0.034	-0.136235	-0.219571	-0.203491	-0.181012	-0.165641	-0.116472	-0.123878	-0.119583	-0.134451	-0.216191
1594	1478	25S	1498	G1498	G1490	No					0.13	0.148206	0.138719	0.0862505	0.133018	0.122586	0.106251	0.174254	0.153913	0.281	0.141	0.0930789	0.0915994	0.0753739	0.0569558	0.101663	0.037844	0.161718	0.115551	0.189111	0.144911
3544	1479	25S	1499	A1499	A1491	No					-0.164	-0.0976307	-0.257692	-0.247396	-0.344523	-0.293471	-0.190133	-0.232799	-0.338541	-0.327	-0.373	-0.203675	-0.119604	-0.16168	-0.161939	-0.157811	-0.217136	-0.279623	-0.205297	-0.236763	-0.181222
2785	1480	25S	1500	A1500	A1492	No					-0.04	-0.100473	-0.0288427	-0.114858	-0.113078	-0.215698	-0.1259	-0.286843	-0.283017	-0.173	-0.399	-0.0176616	-0.000832311	-0.0314744	0.0920706	-0.00606835	-0.128791	-0.167551	-0.10847	-0.173538	-0.092874
3765	1481	25S	1501	A1501	A1493	No					-0.289	-0.0606718	-0.0159397	-0.041959	-0.0200542	-0.0683284	-0.0262173	-0.0518934	-0.12101	-0.184	-0.306	0.0090973	-0.00695654	-0.0711147	0.0270842	-0.0163404	-0.0279096	-0.104043	-0.0411881	-0.182172	-0.0829562
4050	1482	25S	1502	G1502	G1494	No					-0.249	-0.198037	-0.0607791	0.0195646	0.0100284	0.0536544	-0.0719511	-0.0439749	0.017045	-0.344	-0.159	-0.10166	-0.0622214	-0.0513606	-0.00561915	-0.0280458	-0.0867684	-0.0849496	-0.0129082	-0.198008	-0.0812334
1136	1483	25S	1503	G1503	G1495	No					0.313	0.203164	0.173064	0.200737	0.264877	0.228175	0.240816	0.281026	0.277975	0.308	0.251	0.217727	0.202055	0.217038	0.156882	0.206024	0.142141	0.212415	0.155797	0.162258	0.154769
1172	1484	25S	1504	U1504	U1496	No					0.28	0.227026	0.239701	0.346998	0.248206	0.332122	0.316091	0.311559	0.314007	0.146	0.309	0.251462	0.23928	0.336111	0.183343	0.284514	0.359493	0.327247	0.30873	0.324095	0.280937
670	1485	25S	1505	U1505	U1497	No					0.443	0.48568	0.442565	0.530125	0.536286	0.568193	0.529426	0.548894	0.541839	0.514	0.561	0.52851	0.489533	0.559181	0.475745	0.471069	0.57156	0.515605	0.494348	0.529115	0.509981
1578	1486	25S	1506	C1506	C1498	No	SnoR72Yb	D2		Unknown	0.225	0.138309	0.0639546	0.0600608	0.111271	0.110877	0.0891347	0.129498	0.0771282	0.173	0.18	0.0910362	0.0930663	0.0927655	0.0950939	0.0961361	0.0722956	0.101258	0.101207	0.13828	0.0832889
4215	1487	25S	1507	C1507	C1499	No					-0.28	-0.252592	-0.340118	-0.437984	-0.352333	-0.482172	-0.401582	-0.45916	-0.405028	-0.272	-0.288	-0.402813	-0.350093	-0.411272	-0.342904	-0.369283	-0.405124	-0.455449	-0.434307	-0.414765	-0.405326
3794	1488	25S	1508	A1508	A1500	No					-0.176	-0.200051	-0.187891	-0.379474	-0.369165	-0.377242	-0.370896	-0.313696	-0.345487	-0.176	-0.201	-0.297641	-0.325777	-0.308326	-0.284557	-0.313875	-0.415691	-0.33245	-0.452562	-0.295546	-0.307842
5142	1489	25S	1509	U1509	U1501	No					-0.597	-0.618388	-0.50496	-0.545547	-0.45597	-0.445195	-0.533131	-0.574629	-0.39604	-0.442	-0.677	-0.611015	-0.560501	-0.577101	-0.523005	-0.486291	-0.555527	-0.443108	-0.510529	-0.569839	-0.483695
1546	1490	25S	1510	G1510	G1502	No					0.148	0.128015	0.18478	0.0140604	0.0719895	0.0031434	0.0575209	0.0597742	0.000682526	0.101	0.106	0.140984	0.0839778	0.0960452	0.0839167	0.0694172	0.0638967	0.0484752	0.12892	0.0995216	0.122352
3867	1491	25S	1511	U1511	U1503	No					-0.179	-0.121411	-0.0657434	0.0539417	-0.0629692	-0.0234892	-0.0622589	0.0197609	-0.0128886	-0.254	-0.118	-0.0563672	-0.0365934	-0.115107	-0.0965522	-0.063009	-0.0185611	-0.0446762	0.0410597	-0.0917553	-0.0172967
1766	1492	25S	1512	G1512	G1504	No					0.112	0.104088	0.13617	0.14091	0.152102	0.0974859	0.14786	0.0858781	0.0933638	0.084	0.111	0.177592	0.204133	0.13164	0.124672	0.0818803	0.11462	0.0849586	0.13123	0.101545	0.120108
2093	1493	25S	1513	A1513	A1505	No					0.026	0.105813	0.0965712	0.128189	0.131895	0.112339	0.138589	0.124648	0.0743003	0.066	0.035	0.123158	0.118946	0.139339	0.119146	0.144389	0.133441	0.133166	0.115688	0.0580419	0.105734
2140	1494	25S	1514	A1514	A1506	No					0.032	0.0903038	0.010697	0.00341215	-0.0801752	-0.117882	0.0343242	-0.0183679	-0.0231939	0.146	0.026	0.0554609	0.0382125	0.0461403	0.156327	0.0737404	0.0650664	-0.00465828	-0.0653568	0.0693027	-0.00645934
3627	1495	25S	1515	C1515	C1507	No					-0.081	-0.0868477	-0.114484	-0.0147772	-0.125762	-0.000837302	-0.0412697	-0.150428	-0.00112902	-0.035	-0.029	-0.0928617	-0.0898562	-0.119819	-0.163602	-0.112336	-0.0521209	-0.0660731	-0.0574071	-0.0154737	-0.0732823
2931	1496	25S	1516	G1516	G1508	No					-0.042	0.042614	0.0795474	0.113033	0.111585	0.12904	0.054762	0.0990365	0.00341154	-0.196	-0.032	-0.00585804	0.0148844	-0.0121523	0.0677377	0.0395327	0.0874413	0.0479136	0.0636235	0.0282684	0.0823444
1141	1497	25S	1517	G1517	G1509	No					0.22	0.204034	0.314755	0.191895	0.248479	0.266066	0.211329	0.231273	0.198813	0.119	0.149	0.248527	0.252841	0.246867	0.269967	0.210608	0.146708	0.227423	0.199323	0.167983	0.27396
59	1498	25S	1518	C1518	C1510	Nm	U49;SnoR121;AtU49;U49-1;U49-2;U49-3	2;5;D1;D2	2;D1		0.928	0.906226	0.9099	0.828864	0.843744	0.853781	0.899731	0.904304	0.904474	0.91	0.851	0.921218	0.916265	0.916033	0.931829	0.924413	0.943238	0.925155	0.891444	0.913478	0.868493
2900	1499	25S	1519	A1519	A1511	No	SnoR33	D2		Poor pairing	0.023	-0.0594922	-0.117718	-0.0978498	-0.162688	-0.127748	-0.0676558	-0.096663	-0.230044	0.006	0.061	-0.0414658	-0.0635535	-0.0517846	-0.0644743	-0.0823257	-0.0550039	-0.0729363	-0.078022	-0.0265084	-0.0584682
4855	1500	25S	1520	C1520	C1512	No					-0.445	-0.434731	-0.628389	-0.460588	-0.474023	-0.532663	-0.472114	-0.517715	-0.569727	-0.293	-0.416	-0.457159	-0.498318	-0.477765	-0.552274	-0.493595	-0.529942	-0.469395	-0.467041	-0.41874	-0.497371
4583	1501	25S	1521	U1521	U1513	No					-0.332	-0.330534	-0.483412	-0.292976	-0.422743	-0.345465	-0.302844	-0.432113	-0.317591	-0.307	-0.116	-0.376259	-0.390789	-0.301628	-0.45647	-0.368547	-0.344292	-0.303002	-0.288002	-0.200557	-0.381023
4087	1502	25S	1522	U1522	U1514	No					-0.083	-0.173526	-0.134945	0.0461486	-0.0859173	0.0647817	0.0392974	-0.0135904	0.114504	-0.051	-0.16	-0.0840547	-0.0941316	0.00708324	-0.0920041	-0.0459405	0.0115252	-0.00405159	0.0546875	-0.0484903	-0.107144
374	1503	25S	1523	G1523	G1515	No					0.415	0.376628	0.478426	0.494659	0.476583	0.421404	0.421859	0.410589	0.432922	0.345	0.356	0.462786	0.475409	0.490532	0.474864	0.454957	0.460355	0.45325	0.434028	0.384433	0.499183
1898	1504	25S	1524	C1524	C1516	No					0.124	0.0918535	0.152099	0.0758897	0.115325	0.130833	0.098167	0.100154	0.0887527	0.189	0.077	0.0369987	0.0773682	0.0776023	0.0880787	0.0737301	0.0783003	0.00872025	0.0155082	-0.000802925	0.0571421
1963	1505	25S	1525	A1525	A1517	No					0.106	0.0585921	0.0804899	0.0758311	0.0541649	-0.0112146	0.0137732	0.0100325	0.138106	0.029	0.175	0.0838039	0.0722737	0.0830505	0.0392198	0.0545168	0.0574941	0.0854166	-0.019999	0.0971397	0.0303773
3969	1506	25S	1526	C1526	C1518	No					-0.176	-0.263418	-0.279815	-0.40822	-0.19535	-0.31625	-0.317525	-0.188008	-0.294443	-0.203	-0.077	-0.337649	-0.273763	-0.353899	-0.2676	-0.295734	-0.339745	-0.358374	-0.3217	-0.306554	-0.355437
3452	1507	25S	1527	A1527	A1519	No					-0.13	-0.104979	-0.21556	-0.357751	-0.273677	-0.236516	-0.299971	-0.269123	-0.287371	0.006	-0.222	-0.236088	-0.246069	-0.265374	-0.249409	-0.247872	-0.265253	-0.21682	-0.246534	-0.123524	-0.196939
3202	1508	25S	1528	U1528	U1520	No					-0.138	0.0105927	0.0962359	0.0154193	0.135866	0.0698845	0.00783091	0.119364	0.0447464	-0.051	-0.102	0.0276243	0.043623	0.0017477	0.0214408	0.000433378	0.110771	0.0172968	0.119336	0.0552478	0.138058
1092	1509	25S	1529	G1529	G1521	No					0.157	0.351151	0.329752	0.323981	0.291398	0.291713	0.306832	0.31343	0.226163	0.143	0.172	0.318045	0.340505	0.301173	0.324624	0.291835	0.383791	0.289005	0.460475	0.339706	0.428102
3980	1510	25S	1530	G1530	G1522	No					-0.186	-0.149682	-0.203598	-0.068606	-0.152405	-0.100326	-0.0648311	-0.141016	-0.17875	-0.356	-0.051	-0.111605	-0.130946	-0.058389	-0.168125	-0.121213	-0.0589236	-0.0882966	-0.0494158	-0.129508	-0.0556343
1636	1511	25S	1531	G1531	G1523	No					0.117	0.10794	0.162195	0.121336	0.0641701	0.057094	0.128588	0.069396	0.122343	0.218	0.138	0.157317	0.104106	0.0956773	0.170395	0.14953	0.0400969	0.164026	0.0497394	0.0542485	0.0959467
5018	1512	25S	1532	U1532	U1524	No					-0.385	-0.596563	-0.664245	-0.625788	-0.751039	-0.634234	-0.604962	-0.7437	-0.682506	-0.591	-0.652	-0.608535	-0.60377	-0.594123	-0.63396	-0.576555	-0.648987	-0.72363	-0.776648	-0.667954	-0.720968
3484	1513	25S	1533	U1533	U1525	No					-0.055	-0.187827	-0.223674	-0.285338	-0.21416	-0.20872	-0.204459	-0.196928	-0.208788	0.08	-0.08	-0.25197	-0.249947	-0.204689	-0.228923	-0.242721	-0.256309	-0.221236	-0.278578	-0.185907	-0.327259
2153	1514	25S	1534	A1534	A1526	No					-0.006	0.165413	0.317314	0.340779	0.364403	0.362782	0.146415	0.365409	0.349879	-0.041	0.031	0.288492	0.233194	0.303383	0.325743	0.258024	0.330721	0.334178	0.331126	0.181346	0.312472
920	1515	25S	1535	G1535	G1527	No					0.255	0.227124	0.35906	0.325808	0.33815	0.301847	0.236703	0.366275	0.407748	0.204	0.179	0.274659	0.301013	0.238547	0.296516	0.27428	0.297235	0.346887	0.30188	0.267626	0.341915
3219	1516	25S	1536	U1536	U1528	No					-0.057	-0.111979	-0.269152	-0.223727	-0.239023	-0.210578	-0.172468	-0.204297	-0.18161	0.152	0.061	-0.139839	-0.203144	-0.130833	-0.110457	-0.17083	-0.187518	-0.153228	-0.251167	-0.0191343	-0.223681
4863	1517	25S	1537	C1537	C1529	No					-0.373	-0.397594	-0.529135	-0.286949	-0.380991	-0.221698	-0.211442	-0.323656	-0.25414	-0.189	-0.364	-0.512179	-0.441984	-0.448659	-0.481677	-0.346063	-0.396859	-0.440995	-0.357622	-0.298048	-0.451344
352	1518	25S	1538	G1538	G1530	No					0.325	0.340994	0.445549	0.405048	0.453809	0.323616	0.39161	0.401007	0.366813	0.161	0.318	0.421462	0.449578	0.375439	0.406242	0.389348	0.448104	0.367496	0.452053	0.352299	0.469675
954	1519	25S	1539	A1539	A1531	No					0.183	0.262238	0.412551	0.30122	0.416336	0.321352	0.29475	0.298047	0.345075	0.155	0.321	0.318219	0.347303	0.308954	0.326946	0.291512	0.311452	0.30614	0.393297	0.267026	0.35965
1887	1520	25S	1540	U1540	U1532	No					0.155	0.132163	0.0808572	0.0373136	0.111343	0.0764862	0.112696	0.0487878	-0.00311689	-0.07	0.134	0.0846707	0.0938102	0.132698	0.0754518	0.117597	0.00536622	0.0787357	0.0868552	0.127	0.0209371
2744	1521	25S	1541	C1541	C1533	No					0.057	0.0447794	-0.199413	-0.162143	-0.243649	-0.164796	-0.126743	-0.140818	-0.202936	-0.084	0.003	-0.0561855	-0.0927493	-0.0855133	-0.0477408	-0.047309	-0.109983	-0.111446	-0.0804439	-0.0546204	-0.194542
3328	1522	25S	1542	C1542	C1534	No					-0.104	-0.0968352	-0.17672	-0.156082	-0.202173	-0.209155	-0.136697	-0.207679	-0.17346	0.073	-0.01	-0.204244	-0.175212	-0.226465	-0.291203	-0.195509	-0.306785	-0.102334	-0.258876	-0.0959262	-0.157711
4586	1523	25S	1543	U1543	U1535	No					-0.252	-0.353589	-0.556475	-0.441552	-0.551238	-0.498242	-0.30035	-0.553035	-0.506535	-0.254	-0.41	-0.419998	-0.493608	-0.483821	-0.545258	-0.457289	-0.540837	-0.52764	-0.502816	-0.438713	-0.4588
2522	1524	25S	1544	A1544	A1536	No					-0.012	0.0346018	0.0147045	-0.0377563	-0.0243262	-0.0695911	-0.0458465	-0.0391555	-0.042751	0.07	-0.021	0.013187	0.0295107	0.010765	0.0258016	0.0154398	0.0379142	0.0332617	0.00484586	0.0333348	0.063305
2888	1525	25S	1545	A1545	A1537	No					-0.227	0.0616901	0.348051	0.290509	0.290393	0.224572	0.120618	0.301455	0.28645	-0.157	-0.182	0.24889	0.244359	0.1877	0.307788	0.147814	0.334694	0.271882	0.306102	0.0824782	0.32268
601	1526	25S	1546	G1546	G1538	No					0.261	0.253863	0.430154	0.289217	0.382868	0.315543	0.203424	0.376137	0.311353	0.259	0.192	0.331191	0.326747	0.27823	0.315654	0.310727	0.312229	0.295937	0.302466	0.204464	0.31912
2960	1527	25S	1547	A1547	A1539	No					0.023	-0.0242564	0.0813375	0.0831599	0.154825	0.113968	0.00654494	0.0920942	0.162411	-0.211	-0.019	-0.0364225	-0.00430794	-0.0280365	-0.030334	0.0302244	0.0435908	0.0288064	0.0201058	-0.109659	-0.0426337
942	1528	25S	1548	G1548	G1540	No					0.301	0.240252	0.248836	0.247163	0.28075	0.272781	0.225904	0.275034	0.28074	0.274	0.25	0.30085	0.301817	0.304063	0.291269	0.287768	0.28504	0.271636	0.290092	0.233312	0.294186
3064	1529	25S	1549	U1549	U1541	No					0.062	-0.118439	-0.343858	-0.396446	-0.490669	-0.390782	-0.208217	-0.340978	-0.538017	0.083	-0.031	-0.196967	-0.25175	-0.107455	-0.0693277	-0.217399	-0.28782	-0.29318	-0.472861	-0.0558321	-0.409217
4698	1530	25S	1550	C1550	C1542	No					-0.427	-0.342875	-0.461432	-0.348268	-0.389994	-0.243817	-0.264759	-0.369266	-0.28252	-0.228	-0.152	-0.419831	-0.346	-0.311673	-0.347011	-0.28545	-0.415904	-0.332039	-0.384392	-0.257081	-0.415961
4044	1531	25S	1551	G1551	G1543	No					-0.147	-0.214239	-0.239583	-0.14998	-0.118658	-0.123748	-0.217814	-0.154747	-0.18622	-0.159	-0.35	-0.203281	-0.193567	-0.136502	-0.126485	-0.15407	-0.199691	-0.195566	-0.150093	-0.348109	-0.319397
4286	1532	25S	1552	G1552	G1544	No					-0.276	-0.290036	-0.222114	-0.203017	-0.182755	-0.211772	-0.247503	-0.236155	-0.171586	-0.237	-0.286	-0.260411	-0.261471	-0.267343	-0.315575	-0.256797	-0.234514	-0.305718	-0.23382	-0.285659	-0.193846
4153	1533	25S	1553	G1553	G1545	No					-0.157	-0.263023	-0.300789	-0.253465	-0.360493	-0.269841	-0.144029	-0.331759	-0.240066	-0.269	-0.219	-0.295159	-0.316324	-0.368611	-0.352124	-0.266986	-0.316291	-0.300135	-0.271721	-0.281812	-0.284113
3801	1534	25S	1554	G1554	G1546	No					-0.165	-0.194947	-0.0588554	-0.0131702	-0.0760245	-0.136793	-0.00789535	-0.0566181	-0.101402	-0.195	0.071	-0.0328062	-0.110384	-0.155935	-0.0999838	-0.134026	-0.0317526	-0.0776873	-0.0496837	-0.0758657	0.00718481
1299	1535	25S	1555	G1555	G1547	No					0.163	0.216337	0.241656	0.170444	0.177459	0.174205	0.14245	0.149252	0.140665	0.163	0.205	0.206396	0.241524	0.20111	0.160683	0.164187	0.245282	0.203116	0.212956	0.237002	0.328634
1402	1536	25S	1556	A1556	A1548	No					0.192	0.198244	0.18813	0.207556	0.226142	0.191982	0.204364	0.184252	0.203396	0.094	0.203	0.217075	0.188343	0.200951	0.188101	0.175223	0.169692	0.234451	0.253518	0.15123	0.19354
412	1537	25S	1557	A1557	A1549	No					0.276	0.51813	0.602429	0.53748	0.563317	0.479877	0.462621	0.596056	0.565127	0.395	0.256	0.515001	0.547428	0.476463	0.49677	0.427903	0.526811	0.526172	0.5247	0.454844	0.533258
447	1538	25S	1558	A1558	A1550	No					0.509	0.666532	0.726168	0.673142	0.715062	0.680826	0.629265	0.695463	0.701799	0.685	0.577	0.650277	0.682755	0.675003	0.670436	0.63945	0.69228	0.673753	0.707105	0.600958	0.688374
495	1539	25S	1559	C1559	C1551	No					0.426	0.455704	0.38165	0.404466	0.309363	0.347413	0.361985	0.291662	0.372936	0.387	0.278	0.392709	0.383921	0.402175	0.380669	0.38167	0.413919	0.387625	0.379619	0.434786	0.433058
1925	1540	25S	1560	C1560	C1552	No					0.228	0.107734	-0.186478	-0.13678	-0.171115	-0.0169161	0.00546097	-0.105011	-0.117636	0.207	0.158	0.0176568	-0.0114937	0.0348789	-0.0237313	-0.0101168	-0.0501998	-0.0566425	-0.0771889	0.037345	-0.158138
5051	1541	25S	1561	C1561	C1553	No					-0.466	-0.466134	-0.611494	-0.501318	-0.394865	-0.353238	-0.559357	-0.4251	-0.451828	-0.629	-0.403	-0.595273	-0.537904	-0.49803	-0.560678	-0.424494	-0.49327	-0.48929	-0.457076	-0.452535	-0.612903
1415	1542	25S	1562	G1562	G1554	No					0.11	0.178133	0.291539	0.183975	0.216455	0.236059	0.168519	0.275611	0.214709	0.036	0.168	0.104212	0.224353	0.14712	0.171161	0.212982	0.195829	0.244352	0.168156	0.217149	0.198547
2458	1543	25S	1563	U1563	U1555	No					-0.059	-0.0105376	0.158004	0.0237224	0.0962624	-0.0116669	-0.0403378	0.0284698	-0.0033864	0.07	0.108	0.109699	0.0223387	0.0110548	0.0738239	-0.0284039	0.0595474	-0.043182	-0.0242777	0.0303433	0.13265
5127	1544	25S	1564	C1564	C1556	No					-0.457	-0.667267	-0.869192	-0.83885	-1.02875	-0.912248	-0.597514	-1.03052	-0.900126	-0.515	-0.637	-0.766402	-0.788215	-0.694973	-0.735676	-0.73015	-0.903424	-0.794549	-0.785932	-0.643678	-0.832832
5266	1545	25S	1565	U1565	U1557	No					-0.718	-0.859898	-1.10618	-0.754481	-0.952053	-0.805307	-0.626773	-0.779436	-0.785747	-0.62	-0.618	-0.916534	-0.890513	-0.933188	-1.00773	-0.760787	-0.923547	-0.845046	-0.863184	-0.753162	-0.872466
711	1546	25S	1566	G1566	G1558	No					0.388	0.381905	0.49224	0.478101	0.523846	0.4871	0.446361	0.475856	0.479024	0.461	0.388	0.528335	0.469978	0.513278	0.514284	0.433774	0.531023	0.501568	0.462988	0.459673	0.523173
1586	1547	25S	1567	A1567	A1559	No					0.04	0.14263	0.322059	0.251582	0.336298	0.204692	0.149865	0.281685	0.246335	0.103	-0.078	0.293115	0.268964	0.235835	0.258182	0.192223	0.339943	0.294445	0.305125	0.229447	0.362847
3177	1548	25S	1568	U1568	U1560	No					-0.139	-0.0462487	0.0340933	-0.0892316	-0.0237769	-0.185804	-0.10289	-0.0456144	-0.123013	-0.071	0.077	-0.0624665	-0.045711	-0.109169	-0.0213714	-0.121917	-0.0475267	-0.177557	-0.0456718	-0.0920682	-0.0483777
4099	1549	25S	1569	A1569	A1561	No					-0.204	-0.139642	-0.102932	-0.0681034	-0.0945736	-0.0522577	-0.137672	-0.0940904	-0.0424392	-0.323	-0.273	-0.108469	-0.178719	-0.0234854	-0.0738313	-0.040667	0.00730888	-0.0794245	0.0107016	-0.0833279	-0.105705
623	1550	25S	1570	G1570	G1562	No					0.556	0.587827	0.701978	0.622412	0.703095	0.672352	0.577685	0.714149	0.680462	0.564	0.498	0.662312	0.668093	0.646871	0.683112	0.598434	0.685941	0.648257	0.687469	0.584969	0.692075
3632	1551	25S	1571	C1571	C1563	No					-0.038	-0.056985	-0.201934	-0.116036	-0.162734	-0.113706	-0.0844089	-0.251021	-0.254952	-0.093	-0.084	-0.264771	-0.191572	-0.188946	-0.229058	-0.114368	-0.271008	-0.142435	-0.140332	-0.128847	-0.20897
562	1552	25S	1572	G1572	G1564	No					0.303	0.272191	0.302106	0.149769	0.241187	0.163333	0.0767182	0.201272	0.198674	0.282	0.299	0.212339	0.300969	0.187838	0.300891	0.241582	0.175192	0.203837	0.186035	0.11881	0.136605
3051	1553	25S	1573	C1573	C1565	No					0.037	-0.0777108	-0.146706	-0.157293	-0.140879	-0.129519	-0.0830593	-0.139462	-0.149605	-0.196	-0.107	-0.152597	-0.131336	-0.183933	-0.172553	-0.159377	-0.180792	-0.162231	-0.25206	-0.208382	-0.170519
4603	1554	25S	1574	U1574	U1566	No					-0.32	-0.287952	-0.615127	-0.482121	-0.497058	-0.503844	-0.363333	-0.460182	-0.428928	-0.33	-0.323	-0.453966	-0.474015	-0.383182	-0.489568	-0.390157	-0.494862	-0.453074	-0.481198	-0.345388	-0.467974
4195	1555	25S	1575	U1575	U1567	No					-0.284	-0.375045	-0.211629	-0.174911	-0.264344	-0.182169	-0.267269	-0.224086	-0.246641	-0.477	-0.212	-0.262931	-0.242759	-0.202453	-0.268277	-0.252143	-0.325423	-0.287617	-0.301777	-0.323084	-0.207744
2096	1556	25S	1576	A1576	A1568	No					0.015	0.00524242	0.13168	0.0962768	0.0609555	0.00531617	0.0727009	0.0702517	0.0650917	0.034	0.002	0.149976	0.0929133	0.137396	0.0798353	0.0690905	0.05813	0.114801	0.0523633	0.0633948	0.00611694
2680	1557	25S	1577	A1577	A1569	No					-0.05	0.04975	0.232608	0.250814	0.267331	0.28474	0.110071	0.229525	0.254869	0.183	-0.068	0.149893	0.201616	0.146139	0.201035	0.174649	0.187106	0.241313	0.189879	0.0533214	0.13875
827	1558	25S	1578	G1578	G1570	No					0.305	0.22373	0.287811	0.142184	0.222203	0.185455	0.204074	0.200216	0.265242	0.285	0.28	0.290716	0.281711	0.226366	0.274218	0.244642	0.314593	0.237738	0.240509	0.297144	0.24301
4874	1559	25S	1579	C1579	-	No					-0.355	-0.268342	-0.738526	-0.461655	-0.532128	-0.271475	-0.288226	-0.499033	-0.363636	-0.127	-0.148	-0.539869	-0.559572	-0.498034	-0.538011	-0.383497	-0.424492	-0.384094	-0.383428	-0.339109	-0.537177
673	1560	25S	1580	G1580	-	No					0.27	0.332218	0.475531	0.268405	0.345467	0.288652	0.334721	0.417464	0.327073	0.418	0.404	0.338369	0.322884	0.288973	0.349405	0.266783	0.303179	0.335396	0.290379	0.348658	0.362532
4930	1561	25S	1581	C1581	C1571	No					-0.2	-0.271404	-0.826191	-0.271626	-0.530177	-0.434936	-0.158744	-0.468125	-0.43135	-0.459	-0.223	-0.3918	-0.514501	-0.449551	-0.661419	-0.420905	-0.480555	-0.497832	-0.314737	-0.202367	-0.266561
1917	1562	25S	1582	G1582	G1572	No					0.105	0.0544336	0.266256	0.220048	0.217811	0.239699	0.137942	0.208205	0.259955	0.087	0.073	0.0776642	0.162452	0.108567	0.125995	0.132905	0.107704	0.134226	0.147509	0.15381	0.192842
1624	1563	25S	1583	A1583	A1573	No					0.176	0.0983108	0.274003	0.272366	0.325288	0.302216	0.176753	0.307028	0.202803	0.028	0.14	0.248684	0.238599	0.237595	0.245822	0.2208	0.231865	0.246265	0.306333	0.192063	0.24121
1152	1564	25S	1584	A1584	A1574	No					0.198	0.159586	0.385594	0.245611	0.342898	0.224153	0.145271	0.321702	0.286103	0.215	0.129	0.328909	0.321201	0.340122	0.391256	0.252268	0.325615	0.350492	0.235433	0.163204	0.334835
4517	1565	25S	1585	C1585	C1575	No					-0.449	-0.427165	-0.368515	-0.604252	-0.535696	-0.602631	-0.538606	-0.474398	-0.544051	-0.224	-0.456	-0.386319	-0.462787	-0.357899	-0.135991	-0.528427	-0.270596	-0.545633	-0.723722	-0.500534	-0.574907
2648	1566	25S	1586	U1586	U1576	No					-0.001	0.0127763	-0.0413052	-0.0151908	-0.121149	-0.121249	-0.0725703	-0.268248	0.00400687	-0.067	0.101	-0.0317268	0.0195531	-0.0944191	-0.0976934	0.0337224	-0.0642816	-0.0118212	-0.0236688	0.0272664	0.0238351
465	1567	25S	1587	U1587	U1577	No					0.65	0.710906	0.700058	0.623751	0.680977	0.692736	0.597931	0.651786	0.671835	0.706	0.653	0.657725	0.650625	0.666955	0.677545	0.683537	0.662053	0.656449	0.686078	0.70216	0.734373
4213	1568	25S	1588	C1588	C1578	No					-0.315	-0.178531	-0.158808	-0.0961895	-0.144255	-0.176884	-0.100387	-0.0986817	-0.211914	-0.131	-0.156	-0.244662	-0.276632	-0.253696	-0.336884	-0.209613	-0.167596	-0.173562	-0.15061	-0.0874772	-0.0278669
815	1569	25S	1589	G1589	G1579	No					0.289	0.314481	0.237878	0.242687	0.256545	0.239204	0.223287	0.281719	0.238497	0.309	0.23	0.26377	0.240914	0.272489	0.180314	0.21675	0.293791	0.242723	0.282147	0.348924	0.339861
3127	1570	25S	1590	A1590	A1580	No					-0.04	-0.140914	-0.0974066	-0.239466	-0.160608	-0.168315	-0.140486	-0.14567	-0.224223	-0.13	-0.124	-0.154426	-0.102465	-0.192361	-0.144828	-0.136934	-0.232606	-0.169047	-0.161893	-0.0553177	-0.290736
3116	1571	25S	1591	A1591	A1581	No					-0.022	-0.0506141	-0.179646	-0.301005	-0.251072	-0.284247	-0.209266	-0.203138	-0.330049	-0.271	-0.432	-0.214199	-0.162849	-0.180758	-0.133126	-0.22046	-0.293298	-0.236207	-0.227632	-0.17067	-0.206586
4646	1572	25S	1592	A1592	A1582	No					-0.493	-0.277419	-0.177418	-0.151778	-0.154371	-0.169321	-0.272061	-0.243207	-0.166847	-0.446	-0.5	-0.234518	-0.229268	-0.182697	-0.162742	-0.288271	-0.188991	-0.22989	-0.174048	-0.386854	-0.237027
3681	1573	25S	1593	G1593	G1583	No	SnoR65;AtsnoR56	1;D1		SnoRNA not expressed	-0.203	-0.170881	0.0484525	-0.00783995	0.0627423	0.0494856	-0.0693926	-0.0117763	-0.0041669	-0.176	0.036	0.00300504	0.0248199	0.0490996	0.0421178	0.0199124	0.0764392	0.0116605	0.0199205	-0.142739	-0.0157443
4338	1574	25S	1594	G1594	G1584	No					-0.162	-0.276138	-0.434776	-0.17758	-0.148768	-0.117092	-0.145552	-0.224925	-0.0739021	-0.1	-0.043	-0.257199	-0.249698	-0.238548	-0.261991	-0.17453	-0.212198	-0.174227	-0.163906	-0.288604	-0.414973
4346	1575	25S	1595	G1595	G1585	No					-0.262	-0.224496	-0.338916	-0.0852678	-0.25096	-0.19094	-0.0744646	-0.0190357	-0.0186448	-0.124	-0.102	-0.220987	-0.271684	-0.273413	-0.334675	-0.169116	-0.214439	-0.164603	-0.206024	-0.211505	-0.135961
1433	1576	25S	1596	G1596	G1586	No					0.226	0.170726	0.197581	0.27652	0.270757	0.34092	0.278417	0.202711	0.319926	0.127	0.16	0.247364	0.211408	0.277338	0.193449	0.263862	0.229276	0.251894	0.288691	0.24679	0.234955
434	1577	25S	1597	A1597	A1587	No					0.385	0.435225	0.481366	0.511809	0.491232	0.539907	0.422977	0.481281	0.455467	0.417	0.377	0.429517	0.479714	0.4644	0.452853	0.507611	0.489363	0.49554	0.504429	0.426246	0.503566
490	1578	25S	1598	U1598	U1588	No					0.357	0.410023	0.466651	0.463103	0.510545	0.511939	0.429808	0.461513	0.481494	0.331	0.457	0.473716	0.493172	0.506204	0.442579	0.470114	0.535963	0.528203	0.513935	0.541353	0.491632
3160	1579	25S	1599	C1599	C1589	No					-0.028	-0.12454	-0.321133	-0.532466	-0.612351	-0.540429	-0.336761	-0.402602	-0.581483	-0.007	-0.177	-0.148023	-0.259293	-0.105742	0.026523	-0.299405	-0.246052	-0.388548	-0.440037	-0.0627928	-0.358169
4443	1580	25S	1600	C1600	C1590	No					-0.2	-0.332847	-0.387607	-0.222797	-0.423169	-0.351606	-0.246915	-0.393322	-0.286648	-0.239	-0.167	-0.367381	-0.392109	-0.34943	-0.3981	-0.347401	-0.351797	-0.34443	-0.275215	-0.150312	-0.233686
3716	1581	25S	1601	G1601	G1591	No					-0.189	-0.21295	0.004045	-0.0919182	-0.0115175	-0.0910498	-0.146225	-0.0240257	-0.0653032	-0.08	-0.101	-0.187771	-0.11256	-0.206971	-0.112117	-0.132509	-0.0889141	-0.133842	-0.0974009	-0.164476	-0.0340724
1501	1582	25S	1602	G1602	G1592	No					0.142	0.164264	0.221682	0.141451	0.213372	0.171923	0.199189	0.216696	0.263371	0.36	0.243	0.147022	0.137982	0.146941	0.159826	0.122418	0.190062	0.182211	0.124155	0.209576	0.235094
3653	1583	25S	1603	U1603	U1593	No					-0.126	-0.140637	-0.157496	-0.193949	-0.129471	-0.0938955	-0.157278	-0.186494	-0.174458	-0.171	-0.066	-0.149198	-0.196624	-0.145314	-0.287348	-0.154813	-0.0944711	-0.0612266	-0.114752	-0.0484136	-0.0336933
4307	1584	25S	1604	U1604	U1594	No					-0.22	-0.240886	-0.286078	-0.314661	-0.201044	-0.303668	-0.312955	-0.149339	-0.193018	-0.293	-0.165	-0.287663	-0.337225	-0.327237	-0.407677	-0.402122	-0.273045	-0.286903	-0.328109	-0.277053	-0.306261
2305	1585	25S	1605	A1605	A1595	No					0.04	0.0527331	0.114996	0.0541221	0.125158	0.0603989	0.0122126	0.119474	0.0591752	0.138	-0.006	0.0504447	0.0741767	0.0193503	0.0170006	0.0418579	0.00992615	0.0807148	0.0103145	-0.0340198	0.0230547
2622	1586	25S	1606	A1606	A1596	No					0.014	0.0349803	-0.0321282	-0.0272757	-0.0501193	-0.0435402	-0.0889323	-0.134744	-0.138951	-0.225	-0.11	-0.0980819	-0.0768601	-0.113238	-0.0429828	-0.0343175	-0.154917	-0.126855	-0.119201	-0.196044	-0.180644
2273	1587	25S	1607	A1607	A1597	No					-0.018	0.0913644	0.101679	0.0161663	-0.00787214	-0.0320046	0.0545995	0.0282474	0.0397155	-0.082	-0.028	0.0512841	0.029204	-0.0367967	0.0481828	0.0658566	-0.072727	0.00432414	0.000588715	-0.0573357	-0.0691559
1642	1588	25S	1608	A1608	A1598	No					0.152	0.0919843	0.215508	0.250868	0.268706	0.220979	0.147196	0.158924	0.229507	0.025	0.041	0.178276	0.250354	0.102545	0.22882	0.223941	0.146955	0.181028	0.139603	0.0778042	0.170184
1243	1589	25S	1609	U1609	U1599	No					0.204	0.201308	0.285249	0.323892	0.298993	0.296116	0.315179	0.316881	0.369805	0.202	0.189	0.314431	0.302917	0.332937	0.309352	0.316824	0.266588	0.302191	0.334502	0.269871	0.31328
1464	1590	25S	1610	U1610	U1600	No					0.133	0.19379	0.21076	0.315895	0.309245	0.282745	0.319783	0.274241	0.227235	0.168	0.194	0.337246	0.399466	0.357537	0.336407	0.316497	0.382826	0.302868	0.380315	0.285714	0.375426
4137	1591	25S	1611	C1611	C1601	No					-0.193	-0.323313	-0.529289	-0.939209	-0.979828	-0.866974	-0.722542	-0.797765	-1.1184	-0.059	-0.523	-0.411859	-0.449212	-0.422482	-0.267771	-0.559634	-0.57773	-0.74131	-0.747367	-0.460314	-0.740866
4748	1592	25S	1612	C1612	C1602	No					-0.284	-0.356865	-0.429278	-0.261882	-0.359715	-0.314188	-0.312079	-0.353785	-0.262331	-0.272	-0.216	-0.491307	-0.455384	-0.468403	-0.609675	-0.460584	-0.431851	-0.43227	-0.281492	-0.374688	-0.442119
2337	1593	25S	1613	G1613	G1603	No					0.072	0.142013	0.0211812	0.219889	0.141726	0.10286	0.210599	0.0656022	0.134045	-0.134	0.132	0.0845571	0.0814625	0.0424984	0.0457814	0.122664	0.0493039	0.107368	0.116939	-0.00034965	0.0322503
1108	1594	25S	1614	G1614	G1604	No					0.12	0.28434	0.341774	0.308154	0.29472	0.340494	0.334531	0.329932	0.34948	0.195	0.161	0.290768	0.313614	0.280891	0.310004	0.298842	0.297155	0.324966	0.360202	0.259777	0.368098
2130	1595	25S	1615	A1615	A1605	No					0.143	0.134935	0.077302	0.186474	0.2322	0.242163	0.251259	0.273495	0.284905	0.124	0.216	0.125649	0.0960279	0.154843	0.0890698	0.168149	0.181224	0.243857	0.189933	0.242741	0.217099
911	1596	25S	1616	A1616	A1606	No					0.238	0.292547	0.378729	0.315199	0.36628	0.280994	0.294476	0.293141	0.357424	0.199	0.201	0.310103	0.316158	0.314741	0.321538	0.334426	0.326567	0.339427	0.284349	0.26768	0.355782
3316	1597	25S	1617	C1617	C1607	No					-0.142	-0.17803	-0.200436	-0.461708	-0.429983	-0.383767	-0.424655	-0.370327	-0.545125	0.07	-0.128	-0.183953	-0.267719	-0.165348	-0.0702469	-0.278102	-0.220458	-0.297331	-0.464838	-0.170809	-0.224876
4719	1598	25S	1618	C1618	C1608	No					-0.254	-0.423749	-0.466318	-0.260952	-0.322603	-0.197429	-0.274813	-0.200013	-0.17638	-0.301	-0.21	-0.37093	-0.434774	-0.304066	-0.464149	-0.337944	-0.270585	-0.282149	-0.262426	-0.116198	-0.298637
1739	1599	25S	1619	G1619	G1609	No					0.141	0.175684	0.170182	0.11076	0.156001	0.175227	0.118014	0.128974	0.141808	0.122	0.104	0.168784	0.247138	0.197436	0.158196	0.159424	0.177851	0.122737	0.230706	0.00752648	0.0536937
2562	1600	25S	1620	G1620	G1610	No					0	0.105997	0.152919	0.242132	0.265051	0.241114	0.165581	0.15841	0.164397	-0.126	-0.045	0.138861	0.177528	0.176763	0.179412	0.1239	0.176826	0.134122	0.2615	0.0212654	0.129117
2011	1601	25S	1621	G1621	G1611	No					0.128	0.0834021	0.0667855	0.0874921	0.0386479	0.0484957	0.0670611	0.0383234	0.0504838	0.097	0.026	0.0379736	0.0713264	0.0594659	0.0430854	0.0654776	0.0293893	0.0586994	0.0687055	0.0515898	0.0751466
2158	1602	25S	1622	A1622	A1612	No					0.081	0.0317375	0.0190436	-0.0197741	-0.0424779	-0.0962993	-0.0388978	-0.0330256	-0.0881196	0.002	-0.013	0.0238182	-0.0116058	0.0257073	0.0168643	-0.0110876	-0.00506736	-0.0180171	-0.0631077	0.0294313	0.0251953
4396	1603	25S	1623	C1623	C1613	No					-0.246	-0.329185	-0.249601	-0.263636	-0.202943	-0.271881	-0.230985	-0.29235	-0.258518	-0.124	-0.174	-0.325811	-0.280673	-0.353953	-0.275822	-0.302531	-0.357085	-0.28821	-0.326351	-0.378282	-0.30062
1990	1604	25S	1624	G1624	G1614	No					0.099	0.0249002	0.0742922	-0.0644133	-0.0394836	-0.0527785	-0.0330188	-0.0487792	0.0489944	0.092	0.192	0.0239862	0.00653081	-0.0452185	-0.00194044	0.0426269	-0.0834072	-0.024981	-0.0897354	0.0294859	-0.0412619
3492	1605	25S	1625	U1625	U1615	No					-0.14	-0.100538	0.0419428	0.0760074	0.0794243	0.130322	-0.000355901	0.136927	0.137364	-0.097	0.049	0.0494955	-0.0126872	0.023772	0.0252943	0.0591926	0.0673667	0.0392505	0.0658071	0.068129	-0.00622535
3398	1606	25S	1626	G1626	G1616	No					-0.167	-0.0625181	0.0183099	0.0487565	0.0938996	0.0876658	-0.0124823	0.0767983	0.180165	-0.046	-0.073	-0.0611949	-0.0191231	0.0287808	-0.0106429	0.0488055	0.0321975	0.048129	0.0118396	-0.0992125	-0.0611195
1378	1607	25S	1627	G1627	G1617	No					0.267	0.147888	0.0455667	0.00770018	0.0534449	-0.046884	0.0330051	0.0545838	-0.0902136	0.214	0.063	0.121019	0.0547651	0.0638478	0.134881	0.0725071	0.0265106	0.0616625	-0.056965	0.0833545	0.0166982
3478	1608	25S	1628	C1628	C1618	No					-0.074	-0.0495358	-0.204872	-0.08577	-0.0476001	0.00478861	-0.0585292	-0.0460506	0.0243427	-0.053	-0.09	-0.0956987	-0.0985985	-0.10304	-0.128847	-0.076087	-0.067928	-0.0500672	0.00490864	0.041544	-0.0318129
4065	1609	25S	1629	G1629	G1619	No					-0.298	-0.234406	-0.143616	-0.148244	-0.124138	-0.0648275	-0.182152	-0.0187494	-0.0555905	-0.219	-0.276	-0.149406	-0.118219	-0.204601	-0.140087	-0.149614	-0.119209	-0.0896009	-0.132992	-0.239214	-0.123651
2896	1610	25S	1630	G1630	G1620	No					-0.014	-0.0802758	-0.0925669	-0.110139	-0.201686	-0.208548	-0.100399	-0.19822	-0.26363	-0.14	-0.05	-0.14356	-0.0858957	-0.15906	-0.111622	-0.173349	-0.167702	-0.190426	-0.208534	-0.140639	-0.142534
3442	1611	25S	1631	U1631	U1621	No					-0.043	-0.0926952	-0.293099	-0.318785	-0.420759	-0.406447	-0.212381	-0.393548	-0.494399	-0.078	-0.113	-0.235931	-0.271334	-0.217396	-0.321195	-0.282161	-0.264402	-0.292219	-0.222629	-0.183004	-0.216129
4633	1612	25S	1632	U1632	U1622	No					-0.358	-0.252034	-0.35347	-0.158291	-0.254169	-0.2445	-0.190499	-0.373167	-0.309099	-0.375	-0.293	-0.289572	-0.238676	-0.192732	-0.292482	-0.228698	-0.153436	-0.26754	-0.101859	-0.219464	-0.197748
230	1613	25S	1633	G1633	G1623	No					0.282	0.334283	0.352133	0.297687	0.276361	0.311037	0.339703	0.203147	0.276882	0.247	0.219	0.350692	0.352073	0.337614	0.35526	0.291185	0.316064	0.326953	0.365449	0.303776	0.342764
849	1614	25S	1634	A1634	A1624	No					0.208	0.306524	0.26872	0.156922	0.151417	0.129691	0.198772	0.193431	0.127869	0.237	0.172	0.332025	0.264584	0.293933	0.34275	0.20174	0.252174	0.242623	0.241326	0.269202	0.300759
2780	1615	25S	1635	C1635	C1625	No					-0.062	0.0474886	0.159899	0.158913	0.109567	0.149784	0.125114	0.112402	0.204291	0.096	0.038	0.0921281	0.115035	0.166363	0.0722875	0.03287	0.213423	0.128201	0.237988	0.185648	0.210795
3531	1616	25S	1636	G1636	G1626	No					-0.095	-0.0837631	-0.0223562	0.0731499	0.118728	0.0517905	-0.00115118	0.146825	0.108972	-0.111	0.006	-0.0203688	0.00809866	0.0270043	0.000558901	0.039038	0.0900922	0.0361922	0.0210576	-0.0157755	0.0233737
890	1617	25S	1637	G1637	G1627	No					0.295	0.256236	0.216426	0.225559	0.247503	0.209064	0.221886	0.210252	0.216099	0.274	0.309	0.27103	0.262473	0.230575	0.224651	0.286301	0.211635	0.275492	0.178878	0.241422	0.258627
2589	1618	25S	1638	C1638	C1628	No					0.094	-0.00230521	-0.0424115	-0.045204	0.0298507	0.125622	0.0323598	0.0441137	0.115889	0.107	0.161	-0.0594186	-0.0337893	-0.024362	-0.0812309	0.0197125	-0.0334496	-0.0514204	-0.0576966	-0.0574247	-0.0234355
1005	1619	25S	1639	A1639	A1629	No					0.291	0.219683	0.322327	0.175112	0.298135	0.292687	0.192933	0.282473	0.245341	0.129	0.217	0.190414	0.241056	0.174861	0.198866	0.201887	0.122663	0.218041	0.19457	0.198802	0.153938
723	1620	25S	1640	A1640	A1630	No					0.364	0.41839	0.502533	0.413569	0.471447	0.38526	0.372693	0.501154	0.446097	0.503	0.344	0.454487	0.431966	0.41572	0.473423	0.425986	0.419936	0.427284	0.444819	0.426945	0.440392
3807	1621	25S	1641	C1641	C1631	No					-0.165	-0.106136	-0.172003	-0.0920966	-0.0912435	-0.103855	-0.0851457	-0.144026	-0.112028	-0.246	-0.14	-0.191073	-0.26375	-0.289789	-0.249478	-0.174222	-0.228706	-0.225525	-0.133597	-0.143161	-0.0826813
2533	1622	25S	1642	G1642	G1632	No					0.007	0.0419445	-0.0694736	-0.0234436	-0.0140725	-0.0362131	-0.0362796	-0.0644599	-0.00163196	-0.068	-0.038	0.0285218	0.00446241	0.022095	0.019509	0.0459389	0.103321	0.0421652	0.0321436	0.0854332	0.0861498
4277	1623	25S	1643	U1643	U1633	No					-0.275	-0.235178	-0.432902	-0.348066	-0.467809	-0.405909	-0.332624	-0.411125	-0.416656	-0.252	-0.164	-0.339158	-0.317816	-0.265081	-0.397354	-0.31871	-0.307725	-0.289812	-0.380092	-0.185413	-0.294177
3938	1624	25S	1644	U1644	U1634	No	Not determined	2	2	Detected but no snoRNA identified	-0.173	-0.31612	-0.22259	-0.43082	-0.425792	-0.515207	-0.323098	-0.304676	-0.464895	-0.134	-0.36	-0.275248	-0.336947	-0.314965	-0.231663	-0.386226	-0.390382	-0.405234	-0.455501	-0.266895	-0.325023
4774	1625	25S	1645	A1645	A1635	No					-0.352	-0.488523	-0.359694	-0.367758	-0.465948	-0.35905	-0.389645	-0.350345	-0.340666	-0.274	-0.353	-0.425859	-0.376799	-0.286655	-0.348073	-0.338873	-0.351959	-0.344001	-0.3075	-0.338112	-0.492215
1932	1626	25S	1646	G1646	G1636	No					-0.002	0.115528	0.369031	0.281196	0.410121	0.291809	0.232335	0.274387	0.332642	0.07	0.067	0.275768	0.301792	0.232204	0.324718	0.215767	0.315279	0.254591	0.286737	0.0788432	0.342462
4745	1627	25S	1647	G1647	G1637	No					-0.273	-0.371219	-0.597045	-0.261774	-0.372897	-0.257506	-0.239353	-0.335348	-0.309937	-0.304	-0.284	-0.481804	-0.490874	-0.474357	-0.494078	-0.338047	-0.49988	-0.376848	-0.368758	-0.306693	-0.521729
1255	1628	25S	1648	G1648	G1638	No					0.188	0.18015	0.225165	0.138574	0.157126	0.146954	0.12458	0.150951	0.0995874	0.148	0.187	0.172399	0.176993	0.122506	0.184204	0.138521	0.0937007	0.162173	0.0981871	0.147354	0.0698324
2203	1629	25S	1649	A1649	A1639	No					0.034	0.140622	0.240094	0.239039	0.277781	0.248101	0.177318	0.209793	0.27705	-0.131	0.087	0.179743	0.196072	0.160029	0.163381	0.157921	0.267269	0.182124	0.236936	0.0422095	0.203461
391	1630	25S	1650	G1650	G1640	No					0.371	0.444431	0.527901	0.489397	0.524172	0.494636	0.44862	0.514643	0.498286	0.41	0.351	0.524833	0.525451	0.508993	0.510317	0.505829	0.531561	0.523191	0.554628	0.461786	0.547514
1570	1631	25S	1651	U1651	U1641	No					0.218	0.217035	0.0455505	0.109042	0.0765103	0.149547	0.100196	0.118379	0.146188	0.316	0.162	0.157424	0.183455	0.223666	0.0771642	0.200805	0.146309	0.171586	0.155822	0.206615	0.0974315
3111	1632	25S	1652	C1652	C1642	No					-0.052	-0.0792066	-0.295165	-0.534975	-0.52229	-0.533602	-0.38857	-0.427811	-0.612051	-0.145	-0.045	-0.176333	-0.226744	-0.104126	-0.0176878	-0.240032	-0.245818	-0.343633	-0.517268	-0.144115	-0.335702
4466	1633	25S	1653	C1653	C1643	No					-0.176	-0.271842	-0.493105	-0.281356	-0.380081	-0.259147	-0.202403	-0.341331	-0.254446	-0.241	-0.128	-0.346876	-0.315118	-0.245176	-0.417309	-0.286701	-0.373087	-0.329174	-0.242545	-0.320284	-0.319858
3834	1634	25S	1654	G1654	G1644	No					-0.235	-0.188878	0.0365351	0.10169	0.00655429	-0.0292437	0.047434	-0.0395571	-0.0370674	-0.139	-0.318	-0.0705371	-0.0264595	-0.0443891	-0.0724388	-0.115684	4.33349e-06	-0.0688457	0.0434683	-0.232139	0.0593244
796	1635	25S	1655	G1655	G1645	No					0.306	0.228823	0.29893	0.232441	0.273453	0.240199	0.244606	0.26132	0.283825	0.33	0.236	0.277485	0.234029	0.146778	0.211266	0.188683	0.17786	0.186826	0.178658	0.22124	0.268258
4507	1636	25S	1656	A1656	A1646	No					-0.288	-0.289916	-0.196401	-0.137257	-0.111527	-0.0575658	-0.140764	-0.185843	-0.104825	-0.328	-0.149	-0.284837	-0.338966	-0.336319	-0.314017	-0.230212	-0.224935	-0.197561	-0.227598	-0.22661	-0.222756
437	1637	25S	1657	G1657	G1647	No					0.253	0.323039	0.471636	0.446031	0.437265	0.394274	0.380707	0.399515	0.428268	0.259	0.231	0.327234	0.347901	0.289106	0.354164	0.339391	0.392553	0.400059	0.343641	0.318093	0.44505
1678	1638	25S	1658	A1658	A1648	No					0.075	0.14979	0.128106	0.0661399	0.0503609	0.0670236	0.0854484	0.0912146	0.0685705	0.132	0.109	0.126178	0.0745171	0.108233	0.121106	0.0645412	0.113868	0.120657	0.0563688	0.215704	0.122598
3697	1639	25S	1659	C1659	C1649	No					-0.101	-0.0873884	-0.247333	-0.0881719	-0.0623946	-0.0761714	-0.106311	-0.148687	-0.119464	-0.097	-0.096	-0.148496	-0.159167	-0.191565	-0.231823	-0.101219	-0.176082	-0.121378	-0.0658578	-0.0461053	-0.18189
1256	1640	25S	1660	G1660	G1650	No					0.182	0.231799	0.205512	0.131991	0.122404	0.165239	0.140015	0.20869	0.144878	0.215	0.269	0.181994	0.219188	0.171726	0.181593	0.193335	0.163111	0.188287	0.221267	0.175128	0.152328
2356	1641	25S	1661	U1661	U1651	No					-0.01	0.0232203	-0.0452305	-0.289569	-0.342599	-0.376947	-0.118795	-0.144682	-0.323172	0.054	-0.017	0.0338779	-0.0415301	0.0120746	0.104324	-0.115275	-0.0726971	-0.139545	-0.200858	-0.0261644	-0.0636157
4038	1642	25S	1662	C1662	C1652	No					-0.142	-0.237633	-0.314245	-0.195912	-0.197065	-0.231527	-0.248172	-0.297145	-0.135627	-0.182	-0.117	-0.269442	-0.237951	-0.222664	-0.306736	-0.143897	-0.307864	-0.228089	-0.167706	-0.189703	-0.316421
1681	1643	25S	1663	G1663	G1653	No					0.003	0.175396	0.418869	0.38972	0.405621	0.369474	0.275466	0.346344	0.335902	0.13	-0.043	0.256995	0.281851	0.196044	0.250135	0.174355	0.26534	0.241454	0.283217	0.05876	0.354375
1191	1644	25S	1664	G1664	G1654	No					0.203	0.180836	0.261158	0.110194	0.133695	0.101689	0.0713572	0.157799	0.10008	0.211	0.157	0.151097	0.118942	0.179238	0.253964	0.121537	0.182715	0.127626	0.0740067	0.13475	0.173343
5247	1645	25S	1665	C1665	C1655	No					-0.409	-0.808058	-1.48446	-1.05897	-1.16072	-0.987656	-0.947137	-1.08364	-1.02344	-0.838	-0.566	-1.05873	-0.943643	-0.870396	-1.04572	-0.82852	-0.964391	-0.858195	-0.915936	-0.632923	-1.173
4799	1646	25S	1666	G1666	G1656	No					-0.48	-0.470344	-0.290852	-0.443683	-0.31093	-0.348206	-0.543773	-0.454363	-0.406173	-0.53	-0.443	-0.471495	-0.438528	-0.380994	-0.370988	-0.421123	-0.381535	-0.383406	-0.410529	-0.502267	-0.489192
3591	1647	25S	1667	G1667	G1657	No					-0.134	-0.138285	0.0166452	-0.0553014	0.131445	0.08288	-0.0719807	0.0908339	0.0198463	-0.149	-0.15	-0.0318843	0.0194672	-0.0443907	-0.0436565	-0.0729887	0.0371073	-0.034672	-0.00565802	-0.19975	-0.0704717
2607	1648	25S	1668	G1668	G1658	No					-0.002	0.0840473	0.120319	0.226585	0.161985	0.197625	0.18243	0.167107	0.20448	0.164	0.073	0.153211	0.144975	0.117717	0.0914614	0.154205	0.143458	0.114317	0.162909	0.033694	0.127343
1632	1649	25S	1669	G1669	G1659	No					0.15	0.205679	0.269527	0.418523	0.334616	0.358262	0.401608	0.336382	0.34618	0.196	0.201	0.333952	0.305598	0.321733	0.286714	0.306982	0.333583	0.276686	0.340615	0.241637	0.333774
449	1650	25S	1670	G1670	G1660	No					0.495	0.507931	0.524033	0.539477	0.542653	0.51559	0.556789	0.535285	0.601913	0.567	0.445	0.542705	0.539989	0.526213	0.529187	0.564726	0.538833	0.546718	0.551275	0.54763	0.576346
593	1651	25S	1671	C1671	C1661	No					0.352	0.400845	0.284198	0.320242	0.310177	0.366486	0.378003	0.31191	0.29936	0.309	0.389	0.381712	0.311434	0.336186	0.294986	0.366238	0.286989	0.34195	0.350765	0.378292	0.394967
3198	1652	25S	1672	C1672	C1662	No					-0.047	-0.101407	-0.173761	-0.0910393	-0.149827	-0.19954	-0.0404082	-0.100428	-0.0351175	0.019	0.007	-0.133336	-0.152094	-0.148735	-0.16529	-0.0791181	-0.218664	-0.105599	-0.113292	0.00987197	-0.0712593
4212	1653	25S	1673	U1673	U1663	No					-0.188	-0.387345	-0.450539	-0.808596	-0.843263	-0.861181	-0.611323	-0.664892	-0.963253	-0.305	-0.27	-0.471614	-0.544298	-0.518419	-0.292054	-0.607491	-0.604604	-0.592619	-0.721534	-0.337319	-0.512035
4551	1654	25S	1674	C1674	C1664	No					-0.432	-0.353141	-0.187381	-0.190884	-0.298593	-0.238913	-0.232539	-0.327241	-0.275434	-0.322	-0.264	-0.303636	-0.289783	-0.339254	-0.297812	-0.265593	-0.251216	-0.247301	-0.16235	-0.205652	-0.161205
242	1655	25S	1675	G1675	G1665	No					0.218	0.316608	0.465275	0.357349	0.484725	0.40576	0.28333	0.385069	0.428752	0.285	0.212	0.329022	0.410464	0.321489	0.375684	0.340045	0.397717	0.382715	0.384343	0.23526	0.417323
3255	1656	25S	1676	G1676	G1666	No					-0.009	-0.0755476	-0.00730731	0.0657042	0.111835	0.0970134	0.0620825	0.0328666	0.112438	-0.146	-0.048	0.00720998	0.00378731	0.00283733	-0.0114404	-0.0147603	0.0885737	0.0150473	-0.00422908	-0.0738419	0.0234195
2482	1657	25S	1677	G1677	G1667	No					0.022	0.0661286	-0.031492	0.0126127	-0.00745105	0.00125573	0.0287886	0.043915	0.0445439	0.033	-0.076	0.090675	0.0535258	0.0806982	0.0492113	0.0408407	0.0330761	0.0186478	0.0157544	-0.0343682	0.0107741
2553	1658	25S	1678	A1678	A1668	No					0.062	0.0536942	-0.16397	-0.143022	-0.129988	-0.128997	-0.0818879	-0.0928103	-0.281357	-0.036	-0.018	-0.0914838	-0.0758646	-0.00176923	-0.120063	-0.060203	-0.127217	-0.101444	-0.140519	-0.0838152	-0.183567
4783	1659	25S	1679	A1679	A1669	No					-0.347	-0.309987	-0.458685	-0.343999	-0.341429	-0.275113	-0.34341	-0.285356	-0.209816	-0.569	-0.354	-0.375001	-0.3658	-0.345183	-0.353959	-0.244567	-0.265858	-0.327459	-0.271976	-0.221755	-0.443221
937	1660	25S	1680	G1680	G1670	No					0.246	0.236925	0.296343	0.214443	0.23891	0.168546	0.166838	0.178006	0.147596	0.286	0.131	0.258994	0.28134	0.240044	0.291317	0.191111	0.21003	0.210624	0.206357	0.220076	0.23842
3914	1661	25S	1681	A1681	A1671	No					-0.259	-0.198775	-0.0205062	0.00342406	-0.0439903	-0.0148506	-0.0668848	0.0506815	-0.0120554	-0.067	-0.039	-0.0544205	-0.034739	-0.121068	-0.101486	-0.064273	-0.00663253	-0.0111893	0.0350993	-0.0581832	-0.0144009
853	1662	25S	1682	G1682	G1672	No					0.234	0.239553	0.379197	0.280217	0.262162	0.257517	0.313779	0.252525	0.256317	0.22	0.23	0.308333	0.270035	0.270442	0.327995	0.228499	0.261524	0.237392	0.197108	0.165875	0.29549
2776	1663	25S	1683	U1683	U1673	No					-0.018	0.0264296	-0.0981881	-0.04871	-0.0814852	-0.08093	-0.00399292	-0.123236	-0.0380262	0.078	0.096	-0.0514934	-0.0746602	-0.0827644	-0.138071	-0.0979646	-0.117938	-0.0573933	-0.0910769	-0.0107321	0.0044843
2509	1664	25S	1684	U1684	U1674	No					0.093	0.026184	-0.0097678	0.105133	0.0339464	0.0322473	0.0905831	0.0320742	0.11363	0.079	0.013	-0.0369772	0.00946237	0.0674724	0.0147688	0.0186886	0.051831	-0.00103931	0.0865031	0.0144125	0.0952129
674	1665	25S	1685	A1685	A1675	No					0.247	0.293993	0.394065	0.36553	0.37993	0.366068	0.303292	0.331984	0.311736	0.355	0.289	0.344098	0.319872	0.362062	0.338671	0.308529	0.375618	0.366143	0.331863	0.293216	0.318729
1327	1666	25S	1686	U1686	U1676	No					0.175	0.171409	0.258587	0.205469	0.239759	0.205939	0.198877	0.201781	0.214609	0.253	0.213	0.226808	0.197923	0.217426	0.167976	0.210538	0.223749	0.180534	0.207631	0.135416	0.176561
2842	1667	25S	1687	C1687	C1677	No					0.027	0.0147147	-0.101615	-0.0549968	-0.138853	-0.0482187	-0.0544504	-0.132199	-0.031822	0.062	-0.03	-0.0866441	-0.0232561	-0.0199167	-0.104457	-0.0399482	-0.10438	-0.1012	-0.0853436	-0.0290691	-0.0740622
3972	1668	25S	1688	U1688	U1678	No					-0.183	-0.154077	-0.296737	-0.163105	-0.119744	-0.226716	-0.186064	-0.208343	-0.170387	-0.262	-0.236	-0.206035	-0.187285	-0.151784	-0.151257	-0.147086	-0.190936	-0.175818	-0.222872	-0.170551	-0.19361
2502	1669	25S	1689	U1689	U1679	No	U35	D2		Poor pairing	0.123	0.0203916	0.0421276	0.0708156	-0.0094006	0.0962595	0.0102909	0.0760644	0.0641113	-0.126	-0.069	0.0656935	-0.0251404	0.00417063	-0.00208445	0.0386279	-0.0244618	0.0754712	0.0224222	-0.0122664	-0.007078
2656	1670	25S	1690	U1690	U1680	No	SnoR68Y	D2		Poor pairing	-0.008	-0.00135021	0.033192	0.0275205	0.136511	0.08095	0.0462457	0.0536714	0.151891	0.092	0.112	0.0527061	0.0302469	0.0650711	0.0548782	0.0955757	0.0504725	0.060826	0.0431981	0.0944816	0.0430522
2495	1671	25S	1691	U1691	U1681	No					0.027	0.0109126	0.0289351	0.010632	-0.0689002	-0.000191765	0.0927706	0.00818946	-0.0727451	0.029	-0.024	0.00110878	0.00415647	0.0182172	0.0430038	0.0371686	0.013015	-0.00287682	-0.0481618	0.0214082	-0.0450907
3376	1672	25S	1692	C1692	C1682	No					-0.105	-0.150796	-0.0972296	-0.161816	-0.125764	-0.191824	-0.160616	-0.08547	-0.180712	-0.13	-0.036	-0.166445	-0.155334	-0.224045	-0.132324	-0.192266	-0.245568	-0.175453	-0.270152	-0.128258	-0.172024
5103	1673	25S	1693	U1693	U1683	No					-0.505	-0.625439	-0.505561	-0.497859	-0.425107	-0.448229	-0.464966	-0.397434	-0.410359	-0.426	-0.414	-0.567995	-0.501134	-0.62531	-0.547648	-0.562994	-0.457753	-0.501252	-0.498654	-0.531609	-0.464002
1856	1674	25S	1694	G1694	G1684	No					0.017	0.121401	0.203893	0.137856	0.129722	0.085963	0.103109	0.100828	0.103453	0.049	0.024	0.119709	0.124698	0.0612047	0.144844	0.122679	0.110587	0.0869032	0.0956879	0.0651934	0.13619
3509	1675	25S	1695	U1695	U1685	No					-0.2	-0.0629503	-0.156511	-0.189762	-0.227502	-0.187083	-0.201273	-0.199819	-0.185347	-0.159	-0.125	-0.146473	-0.207636	-0.146101	-0.143368	-0.238737	-0.204202	-0.150478	-0.159475	-0.16342	-0.145201
3808	1676	25S	1696	U1696	U1686	No					-0.164	-0.146173	-0.238162	-0.276646	-0.291558	-0.266668	-0.224929	-0.297939	-0.344068	-0.087	-0.212	-0.215106	-0.274291	-0.209741	-0.284445	-0.255225	-0.223008	-0.255612	-0.155757	-0.0848585	-0.176318
3458	1677	25S	1697	U1697	U1687	No					-0.115	-0.045222	-0.140421	-0.0643937	-0.0790136	-0.112688	-0.06375	-0.109285	-0.0919807	-0.044	-0.186	-0.127886	-0.0681866	-0.0513376	-0.126452	-0.114999	-0.0247501	-0.0967175	-0.0115218	-0.0717894	-0.00558659
961	1678	25S	1698	A1698	A1688	No					0.304	0.207981	0.275477	0.184287	0.260484	0.254864	0.212596	0.229653	0.262284	0.252	0.273	0.27611	0.295448	0.306264	0.26493	0.315938	0.320228	0.315149	0.308079	0.287002	0.226405
1024	1679	25S	1699	A1699	A1689	No					0.272	0.228266	0.255854	0.12374	0.220161	0.200094	0.0856869	0.248291	0.142898	0.218	0.186	0.281132	0.289317	0.258675	0.287732	0.271425	0.250775	0.236298	0.279885	0.275835	0.218318
2300	1680	25S	1700	C1700	C1690	No					0.144	0.0560519	-0.0190185	0.0564877	0.0164289	0.0550917	0.0777377	0.0417426	0.026829	-0.045	0.135	0.0204204	0.0601684	0.0190312	0.0251482	0.0347583	0.0202152	0.0142461	-0.00466227	-0.0957434	-0.0382201
2258	1681	25S	1701	A1701	A1691	No					0.001	0.172742	0.219402	0.328609	0.284533	0.34143	0.211739	0.250771	0.325678	0.082	0.132	0.219623	0.214749	0.289607	0.239034	0.253209	0.231459	0.272371	0.274591	0.0945254	0.180365
551	1682	25S	1702	G1702	G1692	No					0.362	0.286001	0.507847	0.341738	0.478011	0.396271	0.370424	0.440598	0.459683	0.272	0.378	0.455458	0.453612	0.415164	0.460158	0.42055	0.454491	0.428036	0.417813	0.336157	0.429337
3515	1683	25S	1703	C1703	C1693	No					-0.103	-0.0919288	-0.273023	-0.301485	-0.379914	-0.268465	-0.274349	-0.280959	-0.430226	-0.192	-0.312	-0.290165	-0.284909	-0.265215	-0.254807	-0.247035	-0.319358	-0.338071	-0.361668	-0.210382	-0.340073
4898	1684	25S	1704	C1704	C1694	No					-0.385	-0.429471	-0.704593	-0.521742	-0.776837	-0.72935	-0.406204	-0.659403	-0.611547	-0.376	-0.339	-0.605044	-0.705608	-0.697121	-0.673892	-0.68044	-0.716962	-0.613922	-0.633888	-0.356674	-0.587075
4737	1685	25S	1705	U1705	U1695	No					-0.398	-0.270716	-0.337162	-0.0637875	-0.133407	-0.232978	-0.0733866	-0.277951	-0.213	-0.464	-0.312	-0.2778	-0.269707	-0.245594	-0.283669	-0.201078	-0.231863	-0.224256	-0.132075	-0.160286	-0.217798
366	1686	25S	1706	G1706	G1696	No					0.309	0.395669	0.472492	0.476482	0.511419	0.480398	0.442124	0.471326	0.520613	0.32	0.343	0.521425	0.517367	0.537838	0.513428	0.514774	0.536526	0.48037	0.551811	0.450281	0.545681
1381	1687	25S	1707	C1707	C1697	No					0.174	0.202757	0.210414	0.153246	0.218889	0.257491	0.17867	0.239499	0.259071	0.258	0.251	0.228997	0.247658	0.27254	0.256042	0.244412	0.309753	0.281366	0.257627	0.236942	0.251613
2565	1688	25S	1708	C1708	C1698	No					0.111	-0.0293762	-0.0506382	0.0593102	-0.0229681	0.159418	0.0400022	0.071762	0.102828	0.175	0.061	0.0534754	0.0860525	0.0860743	0.0663241	0.10541	0.0704774	0.101227	0.0729161	0.0740809	0.0492751
1750	1689	25S	1709	C1709	C1699	No					0.117	0.100883	0.247171	0.420464	0.340913	0.296227	0.282596	0.320322	0.339395	0.207	0.239	0.256215	0.233513	0.224402	0.231085	0.240756	0.197735	0.232647	0.312225	0.187969	0.275269
383	1690	25S	1710	A1710	A1700	No					0.38	0.501863	0.579548	0.525349	0.573385	0.609604	0.521669	0.582184	0.591826	0.359	0.494	0.56116	0.570041	0.550539	0.534636	0.552009	0.583644	0.559418	0.595237	0.523721	0.564954
560	1691	25S	1711	C1711	C1701	No					0.35	0.394562	0.431055	0.379496	0.417228	0.399772	0.33538	0.419641	0.33436	0.307	0.352	0.37211	0.396386	0.376216	0.398952	0.375587	0.380318	0.380287	0.406547	0.365092	0.428311
3315	1692	25S	1712	C1712	C1702	No					-0.05	-0.160749	-0.17738	-0.181548	-0.216021	-0.259312	-0.101137	-0.292667	-0.202551	-0.022	-0.076	-0.125914	-0.175793	-0.198035	-0.103464	-0.175071	-0.204693	-0.200184	-0.275322	-0.0920148	-0.218781
4830	1693	25S	1713	C1713	C1703	No					-0.37	-0.489621	-0.633888	-0.902038	-0.690641	-0.829656	-0.807352	-0.675434	-0.723854	-0.436	-0.464	-0.767364	-0.786164	-0.76867	-0.672645	-0.715336	-0.864365	-0.744438	-0.889956	-0.51668	-0.762855
5109	1694	25S	1714	U1714	U1704	No					-0.553	-0.516821	-0.643289	-0.526752	-0.635674	-0.535859	-0.495624	-0.552527	-0.552469	-0.588	-0.557	-0.665426	-0.645045	-0.700269	-0.683699	-0.640641	-0.617893	-0.628092	-0.589162	-0.595984	-0.698266
4309	1695	25S	1715	G1715	G1705	No					-0.246	-0.26695	-0.164747	-0.15734	-0.0420143	-0.0885371	-0.17688	-0.145445	-0.150492	-0.199	-0.236	-0.18043	-0.156559	-0.191171	-0.250376	-0.189168	-0.0990843	-0.105352	-0.0737051	-0.22834	-0.11598
1644	1696	25S	1716	G1716	G1706	No					0.133	0.121766	0.180233	0.154806	0.118909	0.120649	0.0958089	0.0664168	0.0942979	0.199	0.064	0.147491	0.137476	0.169282	0.121252	0.107416	0.110246	0.135857	0.104809	0.125219	0.152977
2267	1697	25S	1717	A1717	A1707	No					0.116	0.0396698	0.0422319	0.0744546	-0.0331108	-0.0275696	0.0479964	0.00863994	-0.0364391	0.063	0.115	0.0567471	0.079134	0.0782239	0.0194571	0.0656155	0.0137113	0.0483795	0.030928	-0.0254223	-0.0402491
1955	1698	25S	1718	A1718	A1708	No					0.118	0.114939	0.112746	0.045399	0.0506082	0.046819	0.0151373	0.0797821	0.0739287	0.053	0.006	0.113348	0.129156	0.138958	0.134863	0.101114	0.15288	0.0922708	0.0940969	0.0387755	0.11095
1784	1699	25S	1719	A1719	A1709	No					0.078	0.0721414	0.135376	-0.047437	-0.0259224	-0.0637922	0.0314393	-0.00146966	-0.0928406	0.147	0.1	0.204049	0.119702	0.220135	0.226653	0.124494	0.199051	0.0949269	0.0904336	0.125106	0.178437
4185	1700	25S	1720	C1720	C1710	No					-0.274	-0.161872	-0.238941	-0.0121144	-0.0597933	-0.0776976	-0.134729	-0.0992188	0.0329397	-0.206	-0.112	-0.17783	-0.124144	-0.13318	-0.204986	-0.108542	-0.101306	-0.110045	-0.0294049	-0.0703948	-0.113479
[truncated: 3,620 more rows]

## Sheet: Table S5. Chloroplast rRNA
Coor_index	RNA	Position	Site	Position in 23S RNA	Methylation	WT_rep1	WT_rep2	WT_rep3	fib1-1_rep1	fib1-1_rep2	fib1-1_rep3	fib2-1_rep1	fib2-1_rep2	fib2-1_rep3	hid1_rep1	hid2_rep1	SnoR10.1_rep1	SnoR10.1_rep2	SnoR129	SnoR29.2_rep1	SnoR29.2_rep2	SnoR58Y.2_rep1	SnoR58Y.2_rep2	U24.1_rep1	U24.2_(SALK_019614)_rep1	U24.1_rep1	U24.2_(SALK_019614)_rep1	U24.2_(SALK_011503)_rep1
[truncated: 4,280 more rows]

[truncated: 8 more sheets: Table S6. Mitochondrial rRNA, Table S7. snRNA, Table S8. snoRNA, Table S9. Novel snoRNA, Table S10. SnoRNA in Qu 2015 , Table S11. Cytoplasmic rRNA Nm, Table S12. snRNA Nm, Table S13. Nm conservation]
